# Supplementary material for: Light intensity and spectral composition drive reproductive success in the marine benthic diatom Seminavis robusta
Source: Sci Rep. 2021 Sep 2;11:17560. doi: 10.1038/s41598-021-92838-0 (PMC8413402; doi:10.1038/s41598-021-92838-0)
Supplement: Supplementary file 2 — Supplementary Information 2. [file 41598_2021_92838_MOESM2_ESM.xlsx]

## Sheet: Sheet 1
Supplementary Data Set 1: Differential expression (DE) analysis results for the comparison 15 min of light versus dark, performed on two datasets, one for each mating type (Moeys et al. 2016 and Bilcke et al. 2021a)
LogFC = log2(fold changes)
AdjP = FDR-adjusted p-values
	Adjusted p-values		Log2 fold change (light vs dark)		Adjusted aggregated p-values
gene_ID	AdjP_plus	AdjP_min	logFCplus	logFCmin	Sidak minimum DE in at least one mating type
Sro1000_g229710	0.056012	1	1.02832	-0.0153823	0.0916545
Sro1000_g229720	0.03221	0.510005	-1.62902	-0.605442	0.0528285
Sro1000_g229730	0.0319908	0.753623	-1.71544	0.442279	0.0524689
Sro1000_g229740	0.16196	0.00784757	-2.91113	2.44038	0.00689382
Sro1001_g229750	0.716429	1	0.318807	0	0.892047
Sro1001_g229760	0.225624	0.044252	-0.753358	-1.34586	0.0431892
Sro1002_g229820	0.00869001	0.0124008	1.77459	1.83511	0.0111473
Sro1002_g229830	2.84536e-05	0.00659221	2.43528	2.17816	4.27816e-05
Sro1002_g229840	4.49078e-08	0.00603538	-3.29712	-2.21987	5.62077e-08
Sro1002_g229850	0.143881	1.66391e-05	-1.2363	-3.94246	1.41768e-05
Sro1002_g229860	0.973777	0.649915	0.0271664	-0.372166	0.763149
Sro1002_g229870	0.000916358	0.910012	-2.63871	0.347613	0.00146676
Sro1002_g229880	1.30586e-05	0.0842467	2.98567	1.40991	1.93543e-05
Sro1002_g229890	0.00397065	0.0098047	-1.78842	1.78227	0.00646947
Sro1002_g229900	0.0705653	0.978495	-1.21289	0.0503583	0.115264
Sro1002_g229910	0.275129	0.429864	0.697002	-1.49148	0.422689
Sro1002_g229920	0.00118516	0.27552	3.01148	1.31415	0.00190333
Sro1003_g229950	1	0.0371444	0	-2.51598	0.035647
Sro1003_g229960	0.523974	0.315019	-0.507862	1.26696	0.36802
Sro1003_g229970	0.00481518	0.18169	1.55438	3.1555	0.0078554
Sro1003_g229980	0.00324443	0.00263182	2.2765	5.79838	0.0022282
Sro1003_g229990	0.155879	0.774986	-1.5248	-0.734105	0.249348
Sro1003_g230000	0.0810129	0.0731883	-1.49634	-4.02065	0.0743753
Sro1003_g230010	0.454827	0.0703644	0.526313	1.22716	0.0711656
Sro1003_g230020	0.00243048	1.18561e-10	2.14028	4.66845	1.34827e-10
Sro1003_g230030	6.18182e-05	0.170612	-2.25459	-1.15273	9.4572e-05
Sro1003_g230040	0.000152006	0.596888	2.25764	-0.485272	0.000236305
Sro1003_g230050	0.807847	0.949241	0.205895	0.0944501	0.946989
Sro1003_g230060	0.137397	0.855213	0.861411	0.183497	0.221001
Sro1003_g230070	0.69544	0.25305	-0.30306	-0.861811	0.288166
Sro1003_g230080	0.454717	0.0157773	-0.450147	-1.95671	0.0143418
Sro1004_g230090	0.0501229	0.146776	1.33955	-1.3036	0.0821572
Sro1004_g230100	0.26129	0.430196	0.634879	-0.77944	0.4038
Sro1004_g230110	0.00520683	0.000680609	2.73698	2.32369	0.000564293
Sro1004_g230120	0.00701249	0.15674	2.02337	-1.02177	0.0114585
Sro1004_g230130	0.000724134	0.556422	3.12383	-0.54407	0.00115624
Sro1004_g230140	1	0.236398	0	-1.21502	0.268015
Sro1004_g230150	0.0126144	0.185172	-2.07781	-3.12451	0.0206547
Sro1004_g230160	0.000407155	0.473629	-1.94178	-1.25884	0.000644738
Sro1005_g230180	2.83661e-09	0.00269823	4.50573	4.72583	3.17449e-09
Sro1005_g230230	6.69544e-05	0.132135	2.32366	1.25605	0.000102611
Sro1005_g230231	0.357272	0.458423	0.633522	-0.603333	0.531051
Sro1005_g230240	0.202305	9.44109e-05	0.998517	-2.83228	7.84939e-05
Sro1005_g230250	0.000439239	0.707275	2.26513	0.359609	0.00069694
Sro1005_g230270	0.0556435	0.820501	1.05712	-0.253091	0.0910454
Sro1005_g230280	0.00481468	0.596535	1.58605	0.479833	0.00785441
Sro1006_g230300	0.550114	0.878345	-0.374728	0.24495	0.750884
Sro1006_g230310	0.381645	0.00186539	0.734621	2.46713	0.0015755
Sro1006_g230320	0.0347598	0.759908	-1.37213	-0.41447	0.057037
Sro1006_g230330	0.94821	0.900924	-0.0482954	0.132918	0.968443
Sro1006_g230340	0.773399	0.754486	0.182091	-0.500067	0.863908
Sro1006_g230350	0.0786222	0.96154	2.32537	-0.168814	0.128037
Sro1007_g230360	0.103212	0.989318	-1.0837	-0.103738	0.167308
Sro1007_g230370	0.00190605	0.00139889	-8.17929	-6.26241	0.00117373
Sro1007_g230380	0.973594	0.936906	0.0268977	-0.256019	0.984599
Sro1007_g230390	0.869643	0.963853	0.14089	-0.119787	0.974633
Sro1007_g230410	0.52725	0.490587	-0.393243	-0.614531	0.584595
Sro1007_g230420	0.0111072	0.191599	-1.35654	-1.13996	0.0181672
Sro1007_g230430	0.942781	0.543607	-0.0554115	0.641478	0.646576
Sro1007_g230440	0.362035	0.357465	-0.599846	-0.812992	0.421192
Sro1007_g230450	0.000124065	0.0422234	2.29209	1.41026	0.000191843
Sro1007_g230460	4.22865e-10	0.00300718	-3.91704	-3.49565	4.32025e-10
Sro1008_g230500	0.028748	0.57547	1.29477	-0.45031	0.0471601
Sro1008_g230510	0.0859188	0.996566	1.03357	-0.034405	0.139832
Sro1008_g230520	4.4104e-08	0.0350643	-3.70608	-3.51099	5.51095e-08
Sro1008_g230530	5.07283e-08	0.0186066	-3.15579	-2.31626	6.34853e-08
Sro1008_g230540	2.38973e-06	0.116621	-4.43302	2.34793	3.34079e-06
Sro1008_g230550	0.331988	0.5009	-0.606201	1.56054	0.498984
Sro1008_g230560	0.154611	0.801962	-0.87805	-0.714136	0.247384
Sro1008_g230570	0.652555	0.0547647	0.285659	2.04902	0.0543007
Sro1008_g230580	0.0449785	0.153346	1.25326	1.06846	0.0737895
Sro1008_g230590	0.115967	0.775733	0.989516	0.298813	0.187233
Sro1008_g230600	0.00628257	0.0490721	-1.98367	-2.69016	0.0102611
Sro1008_g230610	1.28124e-05	0.0940634	-2.96629	-3.78393	1.89863e-05
Sro1008_g230620	0.999966	0.972211	0.00379768	0.0596277	0.994878
Sro1008_g230640	0.176684	0.524864	-0.839669	0.65866	0.280932
Sro1009_g230650	0.301514	0.832716	-0.642624	-0.205402	0.458167
Sro1009_g230670	0.00125615	0.0378284	-3.60652	-4.56462	0.00201964
Sro1009_g230680	0.603244	0.0046304	0.458857	-2.37132	0.00399409
Sro1009_g230700	0.0288247	0.0799867	-1.2734	-1.70229	0.0473013
Sro1009_g230710	4.14563e-06	0.0182217	-3.5279	-3.32212	5.8746e-06
Sro1009_g230720	0.327906	0.987718	0.887778	0.116587	0.493794
Sro1009_g230730	9.96545e-07	0.00941913	5.28421	3.49976	1.36049e-06
Sro1009_g230750	1.96849e-05	0.719932	2.64502	0.461897	2.94692e-05
Sro100_g008401	0.359001	0.781344	-0.695144	-0.541211	0.533246
Sro100_g051080	0.0163577	0.000994989	1.8379	2.07951	0.000827062
Sro100_g051090	0.792178	0.905044	0.199195	-0.15473	0.938537
Sro100_g051100	0.485232	0.8396	0.60384	-0.318386	0.683054
Sro100_g051110	0.835884	0.00216841	0.185094	2.24125	0.00183464
Sro100_g051120	0.776311	0.00342764	-0.372925	2.38032	0.00292501
Sro100_g051130	1.19976e-06	0.0172464	-3.232	-1.78617	1.64522e-06
Sro100_g051150	0.0336931	0.114955	1.64057	-1.51915	0.0552661
Sro100_g051160	0.0825179	0.503405	1.08763	-0.550788	0.134354
Sro100_g051180	0.274229	1	0.896919	0.0140266	0.421455
Sro100_g051210	0.64424	0.752554	-0.303982	-0.900202	0.837292
Sro100_g051220	1.79487e-06	0.996566	-4.7475	-0.0831441	2.48871e-06
Sro100_g051230	0.18385	0.814758	-0.837582	0.292355	0.291574
Sro100_g051240	0.486522	0.524897	-0.479318	-0.636691	0.624059
Sro100_g051260	0.117804	0.079537	0.975437	-1.31918	0.0815238
Sro100_g051270	0.00119438	0.950536	1.8793	-0.0830575	0.00191837
Sro100_g051280	1.27179e-06	0.0239935	-3.04505	-2.44853	1.74949e-06
Sro100_g051290	0.00042388	0.216387	2.17045	0.962131	0.00067194
Sro100_g051300	0.000472395	0.248421	-2.87833	-1.58198	0.000749956
Sro100_g051310	0.869251	0.109437	0.110419	-1.38714	0.115758
Sro100_g051330	0.448802	0.00046333	0.850272	2.48751	0.000383936
Sro100_g051340	1.28372e-06	0.0415402	3.83629	1.69691	1.76592e-06
Sro100_g051350	3.89632e-07	0.928206	3.34071	-0.172897	5.2013e-07
Sro100_g051360	0.494798	0.580789	0.429537	1.02416	0.688675
Sro100_g051370	0.322365	0.745521	-0.569349	-0.519702	0.486297
Sro100_g051380	0.614865	0.0729117	-0.35508	-1.36052	0.073951
Sro100_g051390	0.301959	0.815001	0.645897	0.342228	0.458768
Sro100_g051410	0.124083	0.0287024	-1.61703	-4.58299	0.027112
Sro100_g051420	0.415501	0.00111655	-0.454117	-2.43207	0.000929482
Sro100_g051430	9.99703e-05	0.247495	2.17171	2.47098	0.000154385
Sro1010_g230790	0.0206559	0.891613	-2.30868	-0.322436	0.0339035
Sro1010_g230810	0.00197771	0.0936214	-1.97493	-1.43083	0.00319143
Sro1010_g230820	0.00108481	0.0398139	-1.97756	-2.2677	0.00174132
Sro1010_g230830	0.0235425	0.185024	-2.13574	-3.12635	0.0386246
Sro1010_g230860	0.00505051	0.288158	-2.40658	-2.23773	0.00823498
Sro1010_g230880	0.195018	0.307809	0.89112	-0.845519	0.307934
Sro1010_g230890	0.882219	0.533322	0.108258	-0.581615	0.634204
Sro1010_g230900	0.203287	0.765258	0.769494	0.447549	0.320012
Sro1010_g230910	2.44006e-05	0.0302073	2.77656	1.98159	3.66638e-05
Sro1010_g230920	6.43027e-05	7.1883e-11	2.92098	5.54006	8.3377e-11
Sro1010_g230930	0.260508	0.767112	0.782577	0.350406	0.402678
Sro1010_g230940	0.270509	0.636115	-0.817734	0.654056	0.416366
Sro1010_g230950	0.59236	0.0487882	0.35152	1.91687	0.0479119
Sro1011_g230960	0.680483	0.640075	0.262585	0.905938	0.752524
Sro1011_g230980	0.00258377	0.505084	-1.83874	-0.668816	0.00417331
Sro1011_g230990	0.0122847	0.000210816	1.94737	2.42971	0.000173263
Sro1011_g231000	0.00754375	0.000712573	2.04692	2.21951	0.000591739
Sro1011_g231020	0.00030531	0.0232258	-2.9485	-5.0291	0.000480466
Sro1011_g231040	0.0362449	0.441675	-1.69524	1.3152	0.0594725
Sro1011_g231090	1.23905e-05	0.487581	3.76969	0.908425	1.83348e-05
Sro1011_g231100	0.284207	0.803402	-0.654213	-0.704857	0.435258
Sro1012_g231130	0.0656257	0.53388	1.23	0.779229	0.107253
Sro1012_g231140	0.0534903	0.749354	1.35094	0.639005	0.0876009
Sro1012_g231150	0.102457	0.0365553	-1.00874	-1.33304	0.0351029
Sro1012_g231160	0.0297976	0.843569	1.24509	-0.224969	0.0488917
Sro1012_g231170	0.195483	0.464529	0.808132	0.544937	0.308692
Sro1012_g231180	0.148922	0.665153	0.948014	0.428374	0.238521
Sro1012_g231190	0.00876678	1.00452e-07	1.96542	3.36632	9.38481e-08
Sro1012_g231200	0.0208316	0.868861	1.47238	0.221602	0.0341891
Sro1012_g231210	0.0032999	2.07081e-17	3.8559	8.4823	0
Sro1012_g231220	0.0336126	0.000116976	2.14939	2.64967	9.72286e-05
Sro1012_g231230	0.00261848	0.561395	1.80615	-0.586532	0.00422925
Sro1012_g231240	0.011818	0.368187	-2.00408	-1.47807	0.0193394
Sro1012_g231250	0.934431	0.826112	0.0698335	-0.320295	0.923297
Sro1012_g231260	0.17037	0.479247	0.786137	-0.856632	0.271418
Sro1012_g231270	0.000602919	0.0994195	-3.55762	-3.78206	0.00096092
Sro1012_g231280	1.19285e-11	3.66139e-10	4.99864	4.41	1.0195e-11
Sro1013_g231290	0.159398	1	1.03404	-0.0102105	0.254808
Sro1013_g231300	0.21526	0.473794	1.14252	1.04077	0.337989
Sro1013_g231310	0.675239	1	0.348804	0.0115153	0.862458
Sro1013_g231311	0.518702	0.00313407	-0.794989	2.66954	0.00266614
Sro1013_g231330	0.0755347	1.74482e-06	1.14006	-3.26663	1.54151e-06
Sro1013_g231340	0.539144	0.00899485	-0.450299	-3.25948	0.00797201
Sro1013_g231360	0.883809	0.351852	-0.139367	-1.7827	0.41432
Sro1014_g231370	0.299455	0.97854	0.658015	0.0448341	0.455388
Sro1014_g231380	0.016632	0.65808	-1.7295	-0.494024	0.0272574
Sro1014_g231400	9.60975e-07	0.0550557	-8.2523	-4.33042	1.31049e-06
Sro1014_g231410	0.135727	0.0647704	0.963197	1.27901	0.0651139
Sro1014_g231420	0.761665	0.348704	0.224742	0.750024	0.410583
Sro1014_g231430	1	0.126572	0.0010917	1.21646	0.136211
Sro1014_g231440	2.4497e-06	0.105824	-3.72811	-2.91609	3.42647e-06
Sro1014_g231450	0.00215179	0.110519	-2.02375	-2.30551	0.00346742
Sro1014_g231460	0.000276689	0.929315	2.19512	-0.11127	0.000434434
Sro1015_g231500	0.81137	0.217412	0.164033	1.07134	0.245637
Sro1015_g231520	0.991606	0.962485	0.0159117	-0.0910962	0.992421
Sro1015_g231521	0.047895	0.520539	-1.4596	-0.653531	0.078557
Sro1015_g231530	0.265453	0.228644	-0.81349	-0.852529	0.258954
Sro1015_g231540	0.00126278	0.729487	-2.73481	-0.492205	0.00203024
Sro1015_g231550	0.345021	3.77426e-05	0.779545	3.88516	3.16271e-05
Sro1015_g231560	2.77692e-05	0.444845	-3.63598	-1.86284	4.1732e-05
Sro1015_g231570	0.820711	0.9438	0.157979	0.119302	0.953366
Sro1015_g231580	0.0402621	0.350089	-1.18878	-0.80166	0.0660909
Sro1016_g231610	0.630599	0.0872584	-0.343488	-1.85171	0.0904467
Sro1016_g231620	0.000353572	7.75455e-06	-2.14823	-3.01798	6.68436e-06
Sro1016_g231650	0.0814205	0.226166	-1.30801	-2.10044	0.132572
Sro1017_g231690	0.153895	0.00632357	-1.16712	-4.08589	0.00551666
Sro1017_g231710	0.0302298	0.641582	-1.2968	-0.784368	0.0495815
Sro1017_g231720	0.962021	0.433916	-0.0499801	0.782911	0.514463
Sro1017_g231730	1.33394e-05	0.178808	-2.41802	-1.35075	1.97686e-05
Sro1017_g231740	0.0396783	0.110896	-1.95869	-1.61283	0.0651433
Sro1017_g231750	0.0829833	0.408038	0.987721	-0.692577	0.135075
Sro1017_g231770	0.376867	0.372766	0.724763	1.17631	0.4401
Sro1017_g231780	0.487644	0.544036	-0.408719	0.533188	0.646963
Sro1017_g231790	3.99591e-08	0.0834774	-3.06288	-1.66027	4.97653e-08
Sro1017_g231810	8.88476e-05	0.941975	-3.46505	-0.208875	0.000136938
Sro1018_g231830	0.000496101	0.433932	2.48228	0.739119	0.000788347
Sro1018_g231840	0.217018	0.822363	0.794402	-0.216797	0.340616
Sro1018_g231850	0.0353864	0.288052	1.33998	0.793513	0.0580971
Sro1018_g231860	0.22829	0.945456	0.764167	-0.114258	0.357018
Sro1018_g231870	0.908809	0.503341	0.109904	0.690167	0.599621
Sro1018_g231880	0.288597	0.662537	0.585899	0.377006	0.441023
Sro1018_g231890	0.963858	0.362867	-0.0413818	0.69238	0.427926
Sro1018_g231900	0.521055	0.8781	0.38544	0.195756	0.722031
Sro1018_g231910	0.00548077	0.953264	-1.78252	-0.0761889	0.00895363
Sro1019_g231940	0.0264425	0.215312	1.45373	1.05731	0.0433631
Sro1019_g231950	0.0114054	2.68702e-11	-1.86796	-5.03203	3.15249e-11
Sro1019_g231960	0.000226182	0.0535335	-2.0662	-1.59803	0.00035411
Sro1019_g231970	0.0110956	0.580014	1.41423	0.491431	0.018149
Sro1019_g231980	0.000244592	0.0146304	1.99634	1.66753	0.00038321
Sro1019_g231990	0.678781	0.961283	0.286687	-0.108938	0.864987
Sro1019_g232000	0.688533	0.197897	0.285307	-2.17717	0.222557
Sro1019_g232010	0.489774	0.0580617	0.418972	-1.33869	0.0578308
Sro1019_g232020	0.340939	0.444845	-0.552976	0.663979	0.510685
Sro1019_g232030	2.67949e-05	3.94542e-17	3.64623	6.32277	0
Sro1019_g232040	0.19117	0.953046	-0.754397	-0.0802774	0.302412
Sro1019_g232050	0.322019	0.873962	0.543123	0.197993	0.485863
Sro101_g051440	0.0212279	0.501625	-2.11723	-1.26294	0.0348248
Sro101_g051450	0.777376	0.430915	0.195336	-1.39726	0.510579
Sro101_g051460	0.0990332	0.00716994	-1.22198	-3.69638	0.00627587
Sro101_g051480	0.0914175	0.713066	0.983299	0.909792	0.148366
Sro101_g051490	0.837824	0.964896	0.189536	0.149752	0.961578
Sro101_g051500	0.487251	0.181617	0.883804	-0.996998	0.201098
Sro101_g051510	0.0273219	0.66394	-1.58383	-0.844196	0.0448044
Sro101_g051520	0.0438202	0.236293	1.15667	0.894783	0.0718923
Sro101_g051530	0.115959	0.0643729	-1.27589	4.1584	0.0646955
Sro101_g051540	0.0499344	0.712166	-1.54629	-1.02452	0.0818507
Sro101_g051550	0.0246139	5.55803e-05	1.83679	3.27927	4.65197e-05
Sro101_g051560	0.796836	0.00285727	-0.197755	2.3652	0.0024247
Sro101_g051570	0.000206487	0.0710426	-2.30324	2.9302	0.000322695
Sro101_g051580	0.196276	0.819156	-0.812108	0.295893	0.309875
Sro101_g051590	0.00024513	0.167198	2.98187	1.42444	0.000384126
Sro101_g051610	1.1712e-05	0.414641	2.52099	0.717923	1.72646e-05
Sro101_g051620	7.4053e-09	0.00363289	-4.19471	-3.76398	8.58925e-09
Sro101_g051630	0.0474059	0.0268231	-1.58907	-3.24341	0.0252553
Sro101_g051640	0.00601113	3.14718e-09	-1.683	-4.03053	3.25331e-09
Sro101_g051650	0.357484	0.789846	-0.573832	-0.509273	0.531362
Sro101_g051660	0.483063	0.674997	-0.64412	-0.431744	0.680736
Sro101_g051670	0.0259695	0.440622	1.21402	0.845485	0.0425721
Sro101_g051680	0.339323	0.182609	-0.538856	2.06652	0.202325
Sro101_g051690	0.710391	0.506991	0.230509	-0.64329	0.604258
Sro101_g051700	0.00123303	0.558844	1.72245	0.70996	0.00198121
Sro101_g051710	0.836661	0.51415	-0.170876	-1.18559	0.612375
Sro101_g051760	0.0643866	0.112826	-1.07583	-1.30035	0.105205
Sro101_g051770	5.09533e-05	0.492028	-3.73229	-1.1004	7.7739e-05
Sro101_g051780	0.198207	0.683024	0.822613	-0.641733	0.312674
Sro101_g051790	1.17821e-05	0.837094	3.49093	-0.225052	1.74009e-05
Sro101_g051800	2.38163e-07	0.759232	2.79787	0.338754	3.15286e-07
Sro101_g051810	8.93754e-05	0.602227	2.56876	0.439199	0.000137677
Sro101_g051820	0.596422	0.0388823	0.328371	-1.44298	0.0374205
Sro101_g051830	1	0.157692	0	-1.97708	0.172405
Sro101_g051840	1	0.086804	0	1.74147	0.0899494
Sro1020_g232060	0.207777	0.00630274	1.04377	5.21581	0.00549909
Sro1020_g232070	1.84381e-05	0.0321649	-3.12654	-3.48251	2.75361e-05
Sro1020_g232080	0.352445	0.444845	-0.726385	-1.86284	0.525445
Sro1020_g232100	3.61464e-08	0.931385	3.07904	0.13879	4.48354e-08
Sro1020_g232110	1.88705e-08	0.00130994	3.86397	4.51756	2.28569e-08
Sro1020_g232120	0.000361263	0.00208124	1.9141	2.73124	0.000571026
Sro1020_g232130	0.0340183	0.863466	-1.12791	-0.255432	0.0558094
Sro1020_g232160	2.8e-06	9.91727e-09	3.97397	4.23292	1.00264e-08
Sro1020_g232170	2.11078e-09	8.34028e-05	3.72709	2.97237	2.34941e-09
Sro1021_g232200	0.0600418	0.756428	-2.01376	-0.38772	0.0982175
Sro1021_g232210	0.769707	0.808053	0.264898	0.234627	0.909523
Sro1021_g232220	0.370853	0.959488	0.655786	-0.115136	0.548207
Sro1021_g232230	0.0264592	0.0590422	-1.54065	2.09666	0.0433892
Sro1021_g232240	4.97994e-05	0.838251	2.54731	0.195395	7.59018e-05
Sro1021_g232241	0.642198	1	-0.356071	0	0.835454
Sro1021_g232260	3.32978e-06	0.0030685	3.24517	2.61482	4.68272e-06
Sro1021_g232270	0.981953	0.00402119	-0.0229892	2.02487	0.00344589
Sro1021_g232280	0.577507	0.746815	0.332836	-0.318568	0.77777
Sro1022_g232330	0.0016052	0.586855	-2.35608	-1.22083	0.00258474
Sro1022_g232340	0.0299045	0.00134313	-2.06633	-6.0083	0.00112435
Sro1022_g232350	0.000480948	0.0445281	-2.47392	-2.73112	0.000763399
Sro1022_g232360	0.824958	0.157515	-0.267964	-1.59103	0.172197
Sro1022_g232370	0.0105053	0.000443273	1.82537	-2.63109	0.000367336
Sro1022_g232380	0.513592	0.398212	0.396463	0.687371	0.470482
Sro1022_g232390	0.0111048	0.462516	-1.97454	1.77969	0.0181629
Sro1022_g232400	0.0143029	0.627171	-1.76274	-1.15042	0.0234331
Sro1022_g232410	5.07721e-09	0.0702812	-3.6368	-2.18647	5.75417e-09
Sro1022_g232420	0.553625	1.43534e-05	-0.496816	5.27989	1.22021e-05
Sro1022_g232430	5.70334e-06	0.0150971	-3.20776	-3.05293	8.15226e-06
Sro1022_g232440	0.0079778	0.000830048	1.68159	4.69755	0.000688862
Sro1022_g232450	5.50764e-06	0.053594	2.47903	4.40931	7.85795e-06
Sro1023_g232460	0.0295732	0.00780412	1.61827	-2.74038	0.00685419
Sro1023_g232470	0.113961	0.697678	0.906014	0.667483	0.184107
Sro1023_g232490	0.657787	0.17477	0.26357	-1.39807	0.192799
Sro1023_g232500	4.12928e-05	0.0740832	-4.74982	4.4604	6.25089e-05
Sro1023_g232510	0.424098	0.140482	0.467529	1.0518	0.152736
Sro1023_g232520	0.0151765	5.50361e-07	1.66968	-3.549	4.95098e-07
Sro1023_g232530	0.00849857	0.297538	-1.63329	-1.13446	0.0139042
Sro1023_g232540	0.0144006	0.314736	-2.50346	-2.00059	0.0235921
Sro1023_g232550	0.11476	0.185648	-1.18377	-1.24244	0.185354
Sro1023_g232560	0.00738524	0.00122293	-1.4313	-3.01661	0.00102076
Sro1024_g232600	0.440413	0.187331	-0.512757	-0.974059	0.209709
Sro1024_g232610	0.000342967	0.808843	3.55658	-0.551812	0.000541841
Sro1024_g232620	2.53867e-10	0.00106064	-4.3802	-3.44378	2.54359e-10
Sro1024_g232630	1.43558e-06	0.791273	-2.71131	-0.484801	1.97611e-06
Sro1024_g232640	3.24943e-06	0.118641	-2.757	-1.79193	4.56246e-06
Sro1024_g232650	0.00526275	0.421072	-2.01398	-1.23076	0.00859067
Sro1024_g232660	0.00224744	0.05677	-1.86523	-1.24587	0.00362451
Sro1024_g232670	0.0211183	0.72046	1.42618	0.337583	0.034643
Sro1024_g232680	0.101648	1	-0.868298	-0.0036914	0.16483
Sro1024_g232690	2.50858e-09	0.00416515	-3.58703	-3.3876	2.77698e-09
Sro1024_g232700	4.1825e-05	0.832716	-3.74755	-0.491862	6.34026e-05
Sro1024_g232710	0.122067	0.0117156	-1.31695	2.04545	0.0105022
Sro1024_g232720	0.512038	0.712234	0.472499	-0.863509	0.712469
Sro1025_g232750	0.0140911	0.721292	1.32492	-0.388306	0.0230732
Sro1025_g232780	0.415886	0.899468	0.47028	-0.147902	0.603625
Sro1025_g232790	0.00460283	0.295852	1.72504	0.758503	0.00750864
Sro1025_g232800	0.649973	0.973388	-0.363454	0.0989752	0.842223
Sro1025_g232810	0.211256	0.953563	-0.710023	-0.0829288	0.332133
Sro1025_g232820	5.8287e-05	0.648986	-2.19156	-0.395637	8.89957e-05
Sro1025_g232830	5.87817e-08	5.23235e-10	4.56073	5.54646	5.6891e-10
Sro1026_g232860	0.124715	0.100113	-1.23396	-2.60246	0.105287
Sro1026_g232870	0.556497	0.124932	0.590532	-1.1553	0.134149
Sro1026_g232880	2.23214e-05	0.0707856	-4.40657	-4.39684	3.34993e-05
Sro1026_g232890	0.96915	0.405227	0.0393523	-1.26234	0.479267
Sro1026_g232900	0.644364	0.922162	-0.33707	-0.238026	0.837429
Sro1026_g232910	0.00472371	0.117954	-1.77895	-1.41789	0.00770511
Sro1026_g232920	0.0286969	0.808441	-1.60797	0.502496	0.0470755
Sro1026_g232930	0.00207673	0.221207	-1.96642	-1.41394	0.00334877
Sro1026_g232940	0.775569	0.996735	-0.183338	-0.0217615	0.92917
Sro1026_g232960	0.151442	0.543607	1.23173	0.917496	0.242418
Sro1026_g232970	0.0374262	0.00707921	1.76678	5.2486	0.00619826
Sro1027_g232980	2.39597e-06	1.49496e-05	3.10762	3.11955	3.34989e-06
Sro1027_g232990	0.000238305	9.2076e-05	-2.0834	-2.5259	7.65838e-05
Sro1027_g233000	0.345303	0.00259255	0.574439	2.64762	0.00219538
Sro1027_g233010	0.00176881	0.887506	-2.14866	0.27735	0.00285107
Sro1027_g233020	5.36708e-08	5.42716e-07	-3.44171	-5.28655	6.72822e-08
Sro1027_g233030	0.851273	0.434118	-0.13819	0.639898	0.514721
Sro1027_g233040	0.0721585	0.215221	-1.32473	-1.78641	0.117832
Sro1027_g233060	0.0191466	0.304233	-1.84362	2.1852	0.0314168
Sro1027_g233090	0.43932	0.81513	-0.485552	-0.252734	0.631245
Sro1027_g233100	0.00524701	0.0820011	1.67285	1.39634	0.00856356
Sro1028_g233120	1	0.890811	0	0.261604	0.963329
Sro1028_g233130	0.228316	0.740974	-0.781473	-0.519142	0.357056
Sro1028_g233140	0.0769076	0.529611	-0.993688	0.569321	0.125465
Sro1028_g233150	0.372036	0.0238705	-0.622356	-1.70072	0.0222503
Sro1028_g233160	0.467893	0.703216	-0.441535	-0.446271	0.663946
Sro1028_g233170	8.64153e-07	0.268945	-3.06045	-1.1922	1.17698e-06
Sro1028_g233180	0.766405	0.0213005	-0.228986	-4.72945	0.0197409
Sro1028_g233190	0.124556	0.21836	0.965345	-1.33068	0.2009
Sro1028_g233200	0.154611	0.511389	-2.0657	1.31377	0.247368
Sro1028_g233210	0.0100733	3.16669e-05	-1.40998	-3.37922	2.65847e-05
Sro1029_g233220	7.92023e-06	0.0435768	-3.43907	-3.47939	1.14635e-05
Sro1029_g233230	3.27696e-09	3.13175e-19	6.26746	6.38943	0
Sro1029_g233240	9.02054e-08	4.94014e-13	3.49928	4.7897	6.44413e-13
Sro1029_g233260	0.00018177	0.868144	2.18417	0.206008	0.000283369
Sro1029_g233270	0.227286	0.705385	-0.768381	-0.34517	0.355568
Sro1029_g233280	0.0489159	0.757983	-1.07202	-0.286227	0.080184
Sro1029_g233290	2.7865e-05	1.55495e-05	-2.57473	-3.24668	1.32495e-05
Sro1029_g233300	0.841526	0.0303634	0.140282	-3.13299	0.0287741
Sro1029_g233310	0.0383722	1.02523e-10	2.17974	4.71216	1.172e-10
Sro1029_g233320	0.416689	0.816635	-0.602743	0.214562	0.604505
Sro102_g051860	0.000540987	0.462516	-2.595	1.77969	0.000860963
Sro102_g051870	0.244974	0.989723	-0.639054	-0.0336872	0.380952
Sro102_g051880	2.43581e-05	0.702546	2.5217	0.362787	3.65954e-05
Sro102_g051900	0.000159628	0.0697794	1.95225	1.72262	0.000248212
Sro102_g051910	0.000349405	0.432668	1.91479	0.828092	0.000552087
Sro102_g051920	0.00039121	5.50885e-07	2.80193	3.31034	4.95986e-07
Sro102_g051930	0.0176144	0.0726933	1.56626	1.22576	0.0289005
Sro102_g051940	0.216226	0.0791444	0.850086	1.62056	0.0810414
Sro102_g051950	0.126263	0.740516	1.00862	0.520174	0.203515
Sro102_g051960	0.070292	0.248898	1.03936	0.949054	0.114846
Sro102_g051970	0.0114499	0.108186	1.81861	-1.33141	0.0187366
Sro102_g051971	0.169941	0.690234	1.0103	-0.847869	0.270779
Sro102_g051980	0.463172	0.982301	0.513979	0.0798509	0.658426
Sro102_g051990	0.201593	0.00134703	-1.0311	-2.28235	0.00112752
Sro102_g052000	0.00497226	0.0134463	1.63429	2.8912	0.00810932
Sro102_g052010	5.15677e-13	6.42023e-10	4.29484	5.83093	3.76813e-13
Sro102_g052020	8.26338e-08	0.00567707	3.64542	2.14173	1.05286e-07
Sro102_g052030	0.00218018	0.268156	2.32232	-2.19653	0.00351373
Sro102_g052040	0.0204504	0.494974	-1.35675	0.848086	0.0335678
Sro102_g052060	1	0.408629	0	-0.955896	0.483211
Sro102_g052070	0.0114387	0.876698	-2.08219	0.362861	0.0187158
Sro102_g052080	5.76021e-06	0.01868	-2.74452	-3.07901	8.24016e-06
Sro102_g052090	1.21736e-06	0.0617625	-3.86598	-4.5557	1.6707e-06
Sro102_g052100	0.00819274	0.253048	1.38173	1.18011	0.0134025
Sro102_g052110	0.0250139	0.454256	1.49364	1.11091	0.0410154
Sro102_g052120	0.311542	0.567447	0.832243	0.472356	0.471846
Sro102_g052130	0.0286394	0.126572	1.34429	1.09249	0.0469817
Sro102_g052140	0.0621687	0.176828	1.35111	-1.74998	0.10168
Sro102_g052160	0.0361397	0.864906	-1.27936	0.170665	0.0592904
Sro102_g052170	0.0675772	0.0870487	-1.36968	-1.82618	0.0902619
Sro102_g052190	0.132316	0.000295031	1.00226	2.48776	0.000243454
Sro102_g052200	0.49999	0.846287	0.418191	0.340503	0.699212
Sro102_g052210	0.0470358	0.244798	-1.72	1.03622	0.0771082
Sro102_g052240	0.000639816	0.444845	-2.91681	-1.8601	0.00102024
Sro102_g052250	8.62512e-07	0.00895442	-4.0444	-5.06155	1.17457e-06
Sro102_g052260	0.000162085	0.36107	-2.24245	1.49603	0.000252124
Sro1030_g233340	0.000973738	0.000904399	-1.78335	-2.15128	0.000750738
Sro1030_g233350	0.000319794	0.97602	-3.08373	-0.142235	0.000503588
Sro1030_g233360	0.0327223	0.928215	-1.79364	-0.137616	0.0536612
Sro1030_g233370	0.256624	0.599977	0.701824	0.43857	0.397244
Sro1031_g233380	0.820783	0.622967	-0.222792	-0.849205	0.734228
Sro1031_g233390	0.000151487	0.997057	2.12886	-0.0307853	0.000235502
Sro1031_g233400	3.28036e-07	0.290637	-4.12457	-2.45814	4.36118e-07
Sro1031_g233420	0.507762	0.00526545	-0.40467	1.8217	0.00455978
Sro1031_g233450	0.315445	0.929602	0.906854	0.153044	0.477074
Sro1031_g233460	0.413855	0.113632	-0.549588	-1.18046	0.120615
Sro1031_g233470	3.87292e-09	0.0220339	-4.01128	-2.4643	4.37966e-09
Sro1031_g233480	0.0657371	0.759003	1.20331	0.286029	0.107424
Sro1031_g233490	0.937115	0.250746	0.0738986	-2.81929	0.285498
Sro1032_g233510	0.217347	0.398878	0.689792	0.748354	0.341116
Sro1032_g233520	0.120872	0.658653	1.20749	1.12627	0.195
Sro1032_g233530	4.2719e-05	0.953046	2.73422	0.170327	6.47627e-05
Sro1032_g233540	0.516888	0.705731	-0.472912	0.851326	0.71764
Sro1032_g233550	0.694018	0.150611	-0.339116	-2.40371	0.164159
Sro1032_g233580	5.33243e-06	3.01267e-06	2.94184	3.43286	2.64414e-06
Sro1032_g233590	0.58434	0.639531	-0.364387	0.656275	0.75195
Sro1032_g233600	0.000531791	0.158666	2.99607	1.94813	0.000845846
Sro1032_g233630	0.0424917	1	1.21101	0.0178406	0.0697362
Sro1032_g233640	0.334336	0.561307	-0.639666	-0.45837	0.502182
Sro1033_g233650	0.139667	0.000403868	1.07593	2.69638	0.000334999
Sro1033_g233660	0.00263906	9.35106e-05	1.88476	2.85187	7.7739e-05
Sro1033_g233670	0.000754463	0.503405	2.65199	0.746357	0.00120492
Sro1033_g233680	0.580911	0.0568154	-0.752618	4.17812	0.0564867
Sro1033_g233690	0.744656	0.979534	-0.223943	0.0712199	0.910275
Sro1033_g233700	0.839334	0.498306	0.147486	1.08915	0.593534
Sro1033_g233710	0.012538	4.77006e-06	1.84723	3.03117	4.1587e-06
Sro1033_g233720	0.000814685	0.715365	-3.22924	-0.868566	0.00130336
Sro1033_g233730	0.0363207	0.352817	1.17458	0.939874	0.0596021
Sro1033_g233740	0.0570366	1	1.39976	0	0.0933141
Sro1033_g233750	0.670252	0.940964	-0.318725	0.0906555	0.858551
Sro1033_g233780	0.0162454	0.759395	-2.58748	-0.787305	0.0266146
Sro1034_g233800	5.49951e-11	3.53118e-08	-4.7942	-4.70831	5.19208e-11
Sro1034_g233810	0.79519	0.947498	-0.227423	-0.210292	0.940087
Sro1034_g233830	0.513342	0.135086	0.482096	-1.15676	0.146534
Sro1034_g233840	0.00639419	0.697695	-2.08085	0.478597	0.0104424
Sro1034_g233850	0.368353	0.353139	-0.722566	-1.58777	0.416012
Sro1034_g233860	0.291259	0.0586346	0.870257	2.44649	0.0584294
Sro1034_g233870	0.407241	0.0672499	0.641781	2.06095	0.0677319
Sro1035_g233910	0.704427	0.621828	0.25959	0.457095	0.733078
Sro1035_g233930	0.096491	0.187084	0.942042	1.58361	0.1566
Sro1035_g233940	0.49352	0.209188	0.427406	1.40059	0.235785
Sro1035_g233950	0.005988	0.473477	1.65181	0.780229	0.00977663
Sro1035_g233960	0.910041	0.904643	-0.0801701	-0.147567	0.970495
Sro1035_g233970	0.108683	0.628363	-1.53366	-0.564502	0.175828
Sro1036_g234010	0.925492	0.320667	-0.0716881	0.943818	0.374995
Sro1036_g234020	6.74628e-05	0.91897	-2.94179	-0.19183	0.000103358
Sro1036_g234030	0.00940278	0.346175	-1.98669	-1.0235	0.0153836
Sro1036_g234040	0.567522	0.815001	-0.353053	0.314047	0.768149
Sro1036_g234050	0.00190669	0.269722	1.72015	0.909376	0.00307581
Sro1036_g234060	0.50488	1	-0.463848	0	0.704539
Sro1036_g234070	4.42793e-06	0.053594	-2.65261	-1.87211	6.28122e-06
Sro1036_g234080	0.0127912	0.0326731	1.31262	1.58686	0.020945
Sro1036_g234100	0.000119707	0.28642	2.02923	-0.887178	0.000185077
Sro1037_g234111	0.0132929	0.608234	2.67152	0.67134	0.0217772
Sro1037_g234120	4.34882e-10	0.0202098	-4.05234	-2.27017	4.45031e-10
Sro1037_g234150	2.25629e-07	0.000116418	3.23509	4.12597	2.98503e-07
Sro1037_g234160	0.729552	0.26731	0.223175	1.3529	0.306431
Sro1037_g234170	0.0720802	0.905855	1.09642	-0.138904	0.117702
Sro1037_g234190	0.0449581	0.89337	-3.1368	-0.291588	0.0737536
Sro1037_g234200	0.0433635	0.00179731	-1.15071	-2.18042	0.00151472
Sro1037_g234210	0.346255	0.0785676	-0.643788	2.96562	0.0803618
Sro1037_g234220	0.619418	0.336996	0.359531	-1.8784	0.395329
Sro1038_g234230	0.22593	0.695882	1.17869	0.800119	0.353435
Sro1038_g234240	0.0078984	0.895402	-2.35922	0.335359	0.0129135
Sro1038_g234250	0.0287879	6.72725e-06	-2.3567	3.86158	5.81807e-06
Sro1038_g234260	0.0170378	0.552124	-1.58925	-0.816811	0.0279328
Sro1038_g234270	0.165407	0.572171	-1.12134	0.770182	0.263888
Sro1038_g234280	0.269773	8.27081e-06	-1.34927	7.12399	7.12617e-06
Sro1038_g234290	0.0519268	0.833262	1.26203	0.328866	0.0850213
Sro1038_g234291	0.00258843	0.00013827	1.6596	3.15885	0.000114743
Sro1038_g234300	0.375861	0.648059	0.568616	-0.723838	0.554004
Sro1038_g234310	0.215	0.432126	-0.748095	0.753544	0.337584
Sro1038_g234320	0.313807	0.98694	-0.938907	0.0980797	0.474751
Sro1038_g234330	0.601185	4.09433e-05	-0.651071	3.07852	3.42414e-05
Sro1038_g234340	0.17059	1	-0.986552	0	0.271776
Sro1039_g234350	0.0458392	0.697764	1.4586	-0.590821	0.07516
Sro1039_g234360	0.584222	0.830727	-0.340128	-0.223186	0.783941
Sro1039_g234370	0.198917	0.26403	-0.734494	-0.823163	0.302153
Sro1039_g234380	0.575072	0.543929	-0.338804	0.585741	0.646852
Sro1039_g234390	5.08451e-05	0.0109461	2.61199	1.68986	7.75609e-05
Sro1039_g234400	0.166084	0.430504	1.01205	1.5915	0.264899
Sro1039_g234410	1.51015e-08	3.13136e-10	3.69875	4.51836	3.47667e-10
Sro1039_g234420	1.7464e-09	0.00127696	4.16942	2.20755	1.92878e-09
Sro1039_g234430	0.0157638	0.274624	-1.68004	-1.09379	0.0258197
Sro103_g052270	0.00865876	0.851157	-1.49729	0.252872	0.0141672
Sro103_g052280	0.00433236	0.25973	1.72683	0.845582	0.00706859
Sro103_g052290	0.548316	0.767207	0.457615	-0.532861	0.749127
Sro103_g052320	0.102061	0.922147	-0.937935	-0.134588	0.165456
Sro103_g052330	0.0047108	0.868144	1.60557	-0.23202	0.00768413
Sro103_g052340	0.0964501	0.000200489	1.09176	2.38085	0.000164946
Sro103_g052350	0.726529	0.397517	0.208145	0.924652	0.469712
Sro103_g052360	0.206945	0.372696	-0.777575	1.00294	0.32544
Sro103_g052370	0.0752037	0.489945	1.15409	0.83303	0.122667
Sro103_g052380	0.587184	0.250746	0.375781	-2.81929	0.285498
Sro103_g052390	0.000835225	0.656225	1.99028	0.544433	0.00133517
Sro103_g052400	0.0162338	0.974433	-1.67336	0.156685	0.0265968
Sro103_g052410	0.0545887	0.747878	-1.09804	-0.455164	0.0893134
Sro103_g052420	0.0629305	0.802113	-1.32828	0.497292	0.102902
Sro103_g052430	3.7304e-07	0.0265839	-3.11978	-2.44598	4.97216e-07
Sro103_g052440	0.0494821	0.860565	-1.15954	0.228243	0.0811219
Sro103_g052450	0.0717663	0.953225	-1.06415	0.169051	0.117172
Sro103_g052460	0.346119	0.861172	0.535832	0.26129	0.51743
Sro103_g052470	0.00100933	0.615685	-2.17895	-0.872053	0.00161773
Sro103_g052480	0.222536	0.957867	-1.01866	0.207391	0.348454
Sro103_g052490	0.000279072	0.887996	2.30211	0.150956	0.000438247
Sro103_g052500	0.782889	0.97733	-0.203961	-0.0762296	0.933291
Sro103_g052510	0.0364877	0.0161174	1.30887	1.97692	0.0146552
Sro103_g052540	9.89586e-07	0.00709538	-5.26687	-5.16607	1.35024e-06
Sro103_g052551	0.0230997	1	1.50289	-0.0227902	0.0379134
Sro103_g052560	0.0878734	0.526873	-0.946657	-0.541772	0.142853
Sro103_g052570	0.944407	0.745353	-0.0549731	-0.390219	0.856158
Sro103_g052580	0.00248486	0.067472	1.70413	1.54838	0.00401058
Sro103_g052590	0.0034662	0.583618	-1.8559	-1.09316	0.00562613
Sro103_g052600	0.0998781	0.71071	1.10247	-0.868693	0.161959
Sro103_g052610	3.15396e-06	0.019871	2.8005	3.51555	4.42216e-06
Sro103_g052620	4.71521e-06	0.601397	3.08794	-1.04354	6.68436e-06
Sro1040_g234480	0.363809	0.705909	0.826775	-0.794638	0.53925
Sro1041_g234490	0.422102	0.000127952	-0.529468	-3.76066	0.000106471
Sro1041_g234510	0.306945	0.15367	-0.889249	-1.96161	0.167622
Sro1041_g234540	1.32205e-08	8.84723e-05	-3.47246	-3.16554	1.57077e-08
Sro1041_g234550	0.00174658	0.653467	-1.9562	-0.792964	0.00281602
Sro1041_g234560	0.0593433	0.70753	1.06068	0.641535	0.0970634
Sro1041_g234570	1.75184e-12	0.101635	-5.83681	-1.98263	1.4026e-12
Sro1041_g234580	0.0832239	0.0774402	1.07858	-2.59246	0.0790887
Sro1041_g234590	0.205322	0.628363	1.29925	-0.793509	0.323063
Sro1041_g234610	8.34311e-05	0.00619175	4.1059	4.10871	0.000128229
Sro1041_g234620	0.366419	0.884565	0.665788	0.149753	0.542646
Sro1042_g234630	0.437847	6.14158e-06	1.06152	4.94602	5.3224e-06
Sro1042_g234640	0.348124	0.0663091	0.638418	1.21646	0.066726
Sro1042_g234650	0.66942	0.827668	0.331345	-0.204477	0.857892
Sro1042_g234660	0.573046	0.897755	-0.507782	-0.143635	0.773344
Sro1042_g234670	0.310458	0.904018	0.573837	-0.172055	0.470229
Sro1042_g234680	0.161322	0.484163	1.13305	0.782148	0.257817
Sro1042_g234690	0.823373	0.759003	-0.159723	-0.467881	0.868217
Sro1042_g234700	0.141229	0.462516	-1.53776	1.77969	0.226959
Sro1042_g234710	0.250524	1	-0.783652	-0.0274606	0.38881
Sro1042_g234720	0.0456369	0.301293	1.16514	0.780826	0.0748448
Sro1043_g234740	0.508129	0.249629	-0.534396	-1.78583	0.283779
Sro1043_g234750	0.802966	0.0149023	0.176843	3.40712	0.0134899
Sro1043_g234760	0.00384487	0.473851	1.76764	0.641654	0.00625298
Sro1043_g234770	0.000789375	0.0137166	-1.81134	-1.68709	0.00126202
Sro1043_g234780	0.0071545	0.625845	-1.67067	-0.861173	0.0116923
Sro1043_g234790	2.84067e-05	0.10124	-3.05342	-2.71568	4.27059e-05
Sro1043_g234800	0.592359	0.591016	0.36932	-1.2515	0.700816
Sro1043_g234810	0.501332	0.998573	0.467632	-0.0220391	0.700701
Sro1043_g234820	0.102113	0.617989	1.2939	0.450618	0.165553
Sro1043_g234830	0.945107	4.19568e-16	-0.108865	6.71104	0
Sro1043_g234840	0.22887	0.623829	0.719828	0.42787	0.357847
Sro1043_g234850	0.634145	0.00170079	0.658507	-3.23152	0.00143353
Sro1043_g234860	0.396838	0.118229	-0.560486	-1.77557	0.125878
Sro1044_g234870	0.0174689	0.899591	-1.44991	-0.176543	0.0286694
Sro1044_g234880	0.00031555	0.941009	2.214	0.104473	0.000496925
Sro1044_g234890	5.52061e-06	0.330831	2.73149	0.825699	7.87984e-06
Sro1044_g234891	3.49399e-06	0.60188	2.77502	0.562332	4.92644e-06
Sro1044_g234900	1.05988e-05	0.121596	2.66973	1.09855	1.55687e-05
Sro1044_g234910	8.83669e-05	0.000388828	-2.37047	-2.53498	0.000136161
Sro1044_g234920	0.000528327	0.168209	2.08603	-2.81858	0.000840466
Sro1045_g234960	1	0.550313	-0.00207235	0.707992	0.653979
Sro1045_g234970	0.986861	0.444553	-0.0155251	0.840888	0.527452
Sro1046_g235000	0.833629	0.786505	-0.2047	-0.325432	0.892296
Sro1046_g235010	0.0699383	0.927911	1.10829	-0.196212	0.114278
Sro1046_g235020	0.403791	0.622293	-0.540946	-1.11904	0.588936
Sro1046_g235030	0.115214	0.81418	-1.19631	-0.486704	0.186066
Sro1046_g235040	0.588834	0.317387	-0.384491	1.7277	0.370787
Sro1046_g235050	0.345226	0.848505	0.651484	0.184983	0.51622
Sro1046_g235060	0.00038201	6.17999e-12	3.08712	5.60236	7.71957e-12
Sro1046_g235080	0.683338	0.758175	0.279083	-0.433982	0.867357
Sro1047_g235100	0.149918	1.05208e-07	-0.921033	-4.33988	9.85446e-08
Sro1047_g235110	2.69249e-09	0.00144482	-3.50062	-2.45402	2.99918e-09
Sro1047_g235140	0.109335	0.759232	-0.940124	0.881482	0.176821
Sro1047_g235150	0.00648658	1	-1.95894	-0.0181513	0.0105946
Sro1047_g235160	9.04116e-08	0.799498	-3.97909	-0.476817	1.15849e-07
Sro1047_g235170	2.29989e-06	0.00990782	-5.98485	-3.78646	3.20777e-06
Sro1047_g235180	0.594852	0.788655	-0.422534	0.331156	0.793933
Sro1047_g235190	0.865365	0.049302	-0.145178	-2.18129	0.0484398
Sro1048_g235200	0.13059	0.105178	-0.884778	-1.19725	0.110838
Sro1048_g235210	0.00892586	0.202014	1.56621	-1.17314	0.0145928
Sro1048_g235220	0.958466	0.574863	0.0522267	-1.01122	0.68187
Sro1048_g235230	0.921852	0.611107	0.0725053	0.575372	0.72316
Sro1048_g235240	0.000714503	0.502532	-2.31436	-1.46688	0.00114048
Sro1048_g235250	0.170657	0.292859	-0.842765	-0.750544	0.271858
Sro1048_g235260	9.21961e-09	0.0472052	-4.41208	-2.12556	1.07761e-08
Sro1048_g235270	3.2339e-05	0.422219	-2.61029	-0.843474	4.87558e-05
Sro1048_g235280	1.85001e-06	0.365554	2.63911	0.836726	2.56946e-06
Sro1048_g235290	0.0921816	2.96064e-05	1.1962	3.03796	2.48377e-05
Sro1049_g235300	4.07798e-06	0.587379	-2.79136	-0.647021	5.77487e-06
Sro1049_g235310	8.36157e-05	0.184879	-4.03338	-3.13002	0.000128531
Sro1049_g235320	1.43624e-13	0.0320886	-5.17226	-3.09252	1.01368e-13
Sro1049_g235330	0.0611468	0.933771	1.1094	-0.110426	0.100011
Sro1049_g235340	4.8251e-09	1.03327e-07	5.26306	6.37116	5.46179e-09
Sro1049_g235350	3.69596e-09	4.85378e-13	4.79574	7.95374	6.32399e-13
Sro1049_g235360	0.000122412	0.142761	-2.79858	-2.98606	0.000189146
Sro1049_g235370	2.25331e-06	0.00577326	-2.93509	-3.71155	3.14124e-06
Sro1049_g235380	0.000159187	0.138213	-2.07571	-1.61089	0.000247515
Sro1049_g235390	3.80343e-08	3.55266e-06	-3.16288	-4.77292	4.72262e-08
Sro1049_g235410	0.0632928	0.125228	1.16729	1.12698	0.10351
Sro1049_g235420	0.438123	0.0842982	0.512977	1.36277	0.0871038
Sro1049_g235430	3.01687e-05	0.00052755	-2.37908	-3.65622	4.54496e-05
Sro1049_g235431	9.40447e-06	0.228891	-3.33599	-2.20948	1.37052e-05
Sro1049_g235440	0.317876	0.651997	-0.724666	0.899117	0.480333
Sro104_g052660	3.84144e-05	0.00869116	-2.40391	-2.51872	5.80857e-05
Sro104_g052670	0.295415	0.751882	-0.741461	-0.376185	0.450095
Sro104_g052680	0.0246402	1.36281e-05	1.98255	3.06664	1.15935e-05
Sro104_g052690	0.000453157	0.0648764	-2.20572	-1.82087	0.000719418
Sro104_g052700	0.709851	0.564943	0.268555	-0.482773	0.670485
Sro104_g052710	0.499513	0.764077	-0.473417	0.355089	0.698608
Sro104_g052720	0.000167625	0.487738	-2.76698	-1.18205	0.000261099
Sro104_g052730	0.843438	0.0284554	-0.130888	-1.46561	0.0268461
Sro104_g052750	0.0263461	0.563707	1.32073	0.623783	0.0432033
Sro104_g052760	0.010446	0.237367	1.44577	0.874583	0.0170874
Sro104_g052770	0.0327092	0.44234	1.33298	1.80994	0.0536384
Sro104_g052780	0.140629	0.757019	0.841704	0.511293	0.226001
Sro104_g052790	0.72826	0.315867	-0.301015	1.5684	0.369025
Sro104_g052800	0.00762187	0.000103171	1.53237	2.75273	8.58406e-05
Sro104_g052810	0.000468992	0.134184	2.12752	1.07688	0.000744691
Sro104_g052820	0.513867	0.400016	0.413296	0.95164	0.472951
Sro104_g052830	0.207375	0.0039206	1.41665	5.50244	0.00335812
Sro104_g052840	5.59787e-05	0.449058	-2.76158	-1.39852	8.55614e-05
Sro104_g052850	0.0631052	0.824244	-1.14697	0.438733	0.103202
Sro104_g052860	0.00265653	0.479542	-1.77656	-0.791391	0.00429454
Sro104_g052870	0.205602	0.970754	0.711425	0.0776522	0.323477
Sro104_g052880	0.990493	0.613645	0.0128136	-1.1175	0.725858
Sro104_g052890	0.00545338	0.000249571	-1.52229	-2.52186	0.00020597
Sro104_g052900	0.0153952	0.00939196	-1.39895	-1.96934	0.00834435
Sro104_g052910	0.710196	0.873356	0.265301	-0.221826	0.887499
Sro104_g052920	0.361963	0.57028	0.597611	0.46045	0.536957
Sro104_g052930	0.00382037	0.694152	-2.18715	-0.797807	0.00621193
Sro104_g052940	0.0040048	0.0537943	-1.78121	-1.85356	0.00652646
Sro104_g052950	1.38339e-10	0.00216641	-3.92257	-2.50664	1.34827e-10
Sro104_g052960	2.01103e-11	2.45029e-05	-4.08443	-3.58813	1.78059e-11
Sro104_g052970	4.24376e-13	2.02653e-07	-4.55889	-3.99248	2.98487e-13
Sro104_g052990	8.694e-05	0.0148548	2.3509	1.73538	0.000133804
Sro104_g053000	0.0200174	0.991344	1.55573	0.0301629	0.0328629
Sro104_g053010	0.0926333	0.0263786	1.00423	1.59965	0.0247891
Sro104_g053020	0.00591881	0.0902823	1.76257	2.93629	0.00966425
Sro104_g053030	0.648645	0.89318	-0.325705	0.14709	0.841143
Sro104_g053040	0.0010535	0.18496	-3.01883	-2.0349	0.00168851
Sro104_g053050	0.00541948	0.33309	-1.59225	-1.08453	0.00884925
Sro1050_g235450	0.882207	0.236293	-0.166229	-1.82368	0.267898
Sro1050_g235460	0.00173561	0.5036	-1.73347	-0.560129	0.00279714
Sro1050_g235480	0.00055321	0.800013	2.01812	-0.325876	0.000879798
Sro1050_g235490	0.327121	0.553939	-0.614552	-0.700736	0.492726
Sro1050_g235500	0.719862	0.446745	0.242104	0.937005	0.531631
Sro1050_g235520	0.000844696	1.56313e-07	2.57904	4.72317	1.4333e-07
Sro1050_g235530	0.0695144	0.326984	-1.0546	-0.832196	0.113581
Sro1050_g235540	5.56814e-07	0.204742	2.83472	-2.63131	7.49148e-07
Sro1050_g235550	0.00168489	0.292979	1.92923	0.862147	0.00271567
Sro1050_g235560	0.205602	0.790074	0.745934	0.307204	0.323477
Sro1050_g235561	0.268225	0.759003	0.686031	-0.26631	0.413327
Sro1050_g235570	0.719026	0.0122837	-0.301125	-2.26289	0.0110301
Sro1051_g235620	1	4.77701e-06	0	5.47728	4.17141e-06
Sro1051_g235630	1	0.0080884	0	5.12705	0.00710394
Sro1051_g235640	0.13788	0.760235	-1.08196	-0.42706	0.22172
Sro1051_g235670	0.000400973	1	4.78348	0	0.000634706
Sro1051_g235700	0.00760278	0.694298	-1.50585	0.414953	0.0124234
Sro1051_g235710	0.623581	0.923072	0.363	0.175984	0.819652
Sro1051_g235740	0.339599	2.04768e-05	0.651054	3.11192	1.72896e-05
Sro1051_g235750	0.0382439	0.770405	-2.05152	0.828505	0.0627755
Sro1051_g235760	0.820783	1	-0.176158	0	0.953379
Sro1052_g235780	0.0103847	0.336908	-1.44556	-1.13799	0.0169877
Sro1052_g235790	0.281126	0.847206	-0.804099	0.190139	0.431025
Sro1052_g235800	0.0108002	0.062389	1.77335	-4.08053	0.0176682
Sro1052_g235810	0.121183	0.357899	1.02433	0.727893	0.195466
Sro1053_g235820	0.0100975	0.539849	-1.42662	-0.533029	0.0165141
Sro1053_g235830	3.94944e-06	0.00258144	-2.76773	-2.08824	5.58898e-06
Sro1053_g235840	0.433094	0.784493	0.562596	0.457862	0.624003
Sro1053_g235850	0.830669	0.905862	0.180393	-0.207313	0.958389
Sro1053_g235860	0.00012686	2.46924e-09	4.70803	4.35099	2.57613e-09
Sro1053_g235870	0.326305	0.766321	-0.839072	-0.614514	0.491505
Sro1053_g235910	0.526756	0.724699	-0.402146	0.395509	0.727807
Sro1054_g235940	2.61463e-06	0.00578197	-4.05222	-5.59354	3.66049e-06
Sro1054_g235950	0.0728037	0.755415	1.59743	0.325818	0.118872
Sro1054_g235990	0.748687	0.858446	0.246525	-0.254086	0.91276
Sro1054_g236000	0.173577	0.702965	-1.18984	-0.873651	0.276263
Sro1055_g236010	0.0118397	0.384092	1.59182	1.43995	0.0193709
Sro1055_g236030	0.00393765	0.259191	-2.53943	-2.4102	0.00641367
Sro1055_g236040	0.639988	0.404912	0.290763	-0.662986	0.478902
Sro1055_g236050	5.83751e-07	0.000247579	-2.89662	-2.49615	7.8623e-07
Sro1055_g236070	0.322668	1	-0.673141	0	0.486661
Sro1055_g236080	1.15976e-05	4.31942e-06	2.84435	5.20015	3.76576e-06
Sro1055_g236090	0.427493	0.444845	0.594931	-1.8601	0.529547
Sro1055_g236110	0.120668	0.302483	-1.20874	-1.70778	0.194674
Sro1055_g236120	0.44622	0.750874	-0.560997	0.511019	0.639191
Sro1056_g236130	0.000112577	9.60077e-06	-2.06423	-2.86137	8.24676e-06
Sro1056_g236131	0.0171605	0.0853198	1.30596	-2.10958	0.0281404
Sro1056_g236140	0.753526	0.450637	0.212111	-0.608327	0.536242
Sro1056_g236170	0.113381	0.171627	-0.968021	-1.18523	0.183292
Sro1056_g236180	0.97201	0.60174	-0.0281322	-0.473312	0.713105
Sro1056_g236181	0.544258	0.525791	-0.439368	1.65989	0.625223
Sro1056_g236190	0.603819	0.781045	0.458679	-0.251332	0.802078
Sro1056_g236200	0.584188	0.415646	0.376578	-0.691576	0.491978
Sro1056_g236210	0.00121311	0.918462	2.12921	0.248791	0.0019489
Sro1056_g236230	0.331173	0.443244	-0.551163	1.80715	0.497974
Sro1057_g236240	0.0801949	0.00990685	-0.962233	-1.93645	0.00880928
Sro1057_g236250	0.812616	0.293056	0.173657	-0.747666	0.340732
Sro1057_g236260	1.94794e-07	0.71071	3.98102	0.960319	2.56073e-07
Sro1057_g236270	0.201879	0.931761	-1.05091	-0.127648	0.317889
Sro1057_g236280	0.276637	0.844013	-0.612357	0.316286	0.424738
Sro1057_g236290	0.886537	0.874434	-0.0952067	-0.264519	0.954196
Sro1057_g236300	6.98372e-05	0.840783	2.48199	-0.305755	0.000106986
Sro1058_g236320	0.524872	0.851844	-0.42014	-0.410465	0.725978
Sro1058_g236340	0.0577687	0.531463	-3.78258	0.701175	0.0944946
Sro1058_g236350	0.107545	0.205558	-1.20877	-2.23642	0.174019
Sro1058_g236360	0.272077	0.491825	0.723765	-1.04287	0.418507
Sro1058_g236370	0.148266	0.965654	0.900008	-0.0960513	0.237584
Sro1058_g236390	0.285694	0.780329	-0.635834	-0.535954	0.437245
Sro1058_g236400	0.153184	0.311292	-0.809083	-1.66844	0.245107
Sro1058_g236430	0.423015	0.560882	-0.532527	1.25422	0.612203
Sro1058_g236440	0.571718	0.975124	-0.338318	0.128087	0.772
Sro1059_g236450	0.00885443	1	-1.73571	-0.0170895	0.0144793
Sro1059_g236460	0.106197	1	-0.918108	0.0375783	0.171898
Sro1059_g236470	0.0395818	0.0275518	1.2885	1.6028	0.0259908
Sro1059_g236480	0.0055284	0.0157152	-1.99548	-3.89785	0.009031
Sro1059_g236490	0.648035	0.121379	-0.337968	-2.58827	0.130142
Sro1059_g236500	2.75184e-10	0.0599006	-3.95632	-3.22792	2.75975e-10
Sro1059_g236510	0.00030392	0.444845	-3.09804	-1.86284	0.000478191
Sro1059_g236520	0.000740753	0.0169123	2.27033	3.28388	0.00118232
Sro1059_g236530	0.417228	0.00651901	-0.545328	2.97363	0.00569343
Sro1059_g236550	0.000427303	0.518557	-2.86123	-1.2361	0.000677459
Sro1059_g236560	0.873931	0.010553	-0.162263	2.10836	0.00941397
Sro1059_g236570	0.00280321	0.605556	-1.94901	0.440785	0.00452976
Sro1059_g236590	0.0121979	0.0165648	-2.02482	-5.2004	0.0151026
Sro105_g053070	0.000203696	0.049909	2.36758	-2.60405	0.000318189
Sro105_g053080	4.77576e-10	0.310521	4.85944	-0.947552	4.91994e-10
Sro105_g053090	0.0116865	0.372766	1.61491	-1.49283	0.0191225
Sro105_g053100	0.00242052	0.496996	-1.8098	-0.812632	0.00390543
Sro105_g053110	0.314342	0.296587	0.582619	1.01296	0.345044
Sro105_g053120	0.386209	0.777634	0.574936	-0.34592	0.5668
Sro105_g053130	4.53727e-06	0.274624	-5.20725	-2.63542	6.43842e-06
Sro105_g053150	0.168854	0.412009	-0.861885	-0.790954	0.269172
Sro105_g053160	0.73898	0.81792	0.225756	-0.432223	0.906472
Sro105_g053170	0.83049	0.00191286	0.454193	-5.62135	0.0016162
Sro105_g053180	0.112372	6.54797e-11	-1.05094	-6.21142	7.56628e-11
Sro105_g053190	0.245972	0.827908	0.727461	-0.314641	0.382346
Sro105_g053220	0.74674	0.551067	-0.216432	-0.767793	0.654821
Sro105_g053230	0.155854	0.711521	0.872504	0.45419	0.249309
Sro105_g053240	0.105919	0.631105	0.941944	0.571017	0.171461
Sro105_g053250	0.000481533	0.82884	-2.23807	-0.466825	0.000764378
Sro105_g053260	0.844344	0.703755	0.133609	0.479814	0.817658
Sro105_g053270	0.94746	0.799066	-0.0567661	0.535246	0.901573
Sro105_g053280	0.0256016	0.359815	1.47535	0.729256	0.0419562
Sro105_g053290	0.0172071	0.0316553	1.82897	1.52738	0.0282288
Sro105_g053300	0.00582417	0.181027	-1.59089	-1.40603	0.00950804
Sro105_g053310	0.943954	0.909814	0.0482203	-0.318272	0.973261
Sro105_g053330	0.12504	0.816113	-1.36456	0.590288	0.2017
Sro105_g053350	4.15629e-12	0.290637	-8.80951	-2.45814	3.45493e-12
Sro105_g053370	0.53962	0.372696	-0.398596	-1.21602	0.44
Sro105_g053390	0.219947	0.0592509	1.03798	-2.76828	0.0592002
Sro105_g053400	6.71182e-08	0.791504	-5.99076	-0.58234	8.48891e-08
Sro1060_g236640	5.22736e-10	0.0680279	-3.95109	-2.00472	5.39569e-10
Sro1060_g236650	0.189996	0.0601577	-1.36302	-1.81081	0.0601819
Sro1060_g236660	0.0764332	0.00402131	-1.72899	-2.66477	0.00344646
Sro1060_g236670	0.00279157	0.206806	1.77079	-1.05439	0.00451175
Sro1060_g236680	0.0143033	0.101649	1.90641	1.12332	0.0234342
Sro1060_g236690	0.246178	0.0420414	0.708218	-1.45537	0.0408609
Sro1060_g236710	0.00180324	0.00373883	-1.59766	-5.73879	0.00290514
Sro1060_g236720	0.301289	0.963134	0.627569	-0.090273	0.457823
Sro1060_g236730	0.000915882	0.126066	2.18	-1.08138	0.0014657
Sro1060_g236740	1.651e-07	0.401241	-5.08187	-1.38051	2.16769e-07
Sro1061_g236750	0.0234681	0.898807	1.8772	-0.225057	0.0385129
Sro1061_g236770	0.427048	0.549879	-0.543886	0.728538	0.617052
Sro1061_g236780	5.41288e-10	1.40834e-14	4.79206	7.05895	2.10298e-14
Sro1061_g236790	1.1116e-13	0.97319	-5.20701	0.16936	7.07591e-14
Sro1061_g236800	0.821092	0.754944	0.169526	-0.3966	0.864338
Sro1061_g236810	0.0774811	0.00132823	1.08821	2.16966	0.00111188
Sro1061_g236820	0.436728	2.57269e-08	0.800607	3.99856	2.50243e-08
Sro1061_g236830	0.920967	0.125496	-0.0712392	-1.13779	0.135008
Sro1061_g236840	0.753397	0.115208	0.257952	2.05435	0.122353
Sro1061_g236850	0.327434	0.967465	0.687874	0.0602284	0.493136
Sro1061_g236860	0.430034	0.0028356	0.546032	-2.20157	0.00240229
Sro1061_g236870	1.02829e-05	0.697627	-3.79741	-0.352522	1.50503e-05
Sro1062_g236880	0.385102	1	0.539699	-0.00408318	0.565348
Sro1062_g236890	1.98852e-06	9.21301e-12	3.14287	5.4638	1.14487e-11
Sro1062_g236900	1.15059e-06	0.444845	-3.42607	-1.86284	1.57279e-06
Sro1062_g236920	0.000276689	0.869067	2.21124	-0.169692	0.000434434
Sro1062_g236930	3.38913e-08	0.00267923	-3.41612	-3.11165	4.19482e-08
Sro1062_g236960	0.967538	0.842145	0.0413779	-0.461951	0.934246
Sro1062_g236970	0.0127155	0.184004	1.52041	0.94215	0.0208163
Sro1062_g236980	0.000338775	0.0350862	-4.0663	-4.4539	0.000534772
Sro1062_g236990	4.28668e-06	0.011972	-4.46013	-5.10083	6.08454e-06
Sro1062_g237000	1.15709e-06	5.40184e-09	5.4363	5.87826	5.58643e-09
Sro1062_g237010	0.00171935	0.90664	-1.74206	0.174894	0.00277061
Sro1063_g237020	0.655897	0.134885	0.339704	3.50448	0.146269
Sro1063_g237030	0.00299083	0.294297	-2.13346	-2.25993	0.00484217
Sro1063_g237040	0.760733	0.331803	-0.303682	1.3977	0.388972
Sro1063_g237050	0.187821	0.909591	0.831492	0.187556	0.297367
Sro1063_g237070	1.49885e-05	8.05257e-05	2.39415	3.74212	2.22894e-05
Sro1063_g237080	9.30241e-07	0.00123866	3.64517	2.55402	1.26785e-06
Sro1063_g237090	0.128769	0.00448369	0.963101	-1.87419	0.00386068
Sro1063_g237110	0.439922	0.0229309	0.469268	1.60369	0.0213291
Sro1063_g237120	0.0329332	0.158057	-2.50261	-3.36575	0.0540017
Sro1063_g237130	0.141828	0.888382	1.07876	0.351209	0.227887
Sro1063_g237140	0.0940909	0.0199613	0.919972	2.11822	0.0184348
Sro1063_g237150	9.51253e-06	4.26405e-06	2.47581	4.13072	3.71691e-06
Sro1063_g237160	0.732061	0.5009	0.224836	0.585471	0.59651
Sro1063_g237170	9.9661e-07	0.0247395	-3.19399	-2.21225	1.36077e-06
Sro1064_g237210	0.00211866	0.491387	-1.72852	-0.584541	0.00341525
Sro1064_g237220	0.00130912	0.558811	-3.63085	-1.05816	0.00210779
Sro1064_g237230	0.206207	0.90936	0.72549	0.151899	0.324405
Sro1064_g237240	0.0976039	0.302728	-1.33555	-1.34808	0.158374
Sro1064_g237250	0.00400144	0.104111	3.47036	2.66355	0.00652085
Sro1064_g237260	6.10265e-08	8.36212e-06	4.01809	3.36075	7.7018e-08
Sro1064_g237270	0.990493	0.149083	-0.011457	-1.78633	0.162558
Sro1064_g237280	0.000312746	0.377636	-2.46964	-1.64609	0.000492594
Sro1064_g237290	0.00019941	0.24913	2.10165	-1.18837	0.000311543
Sro1065_g237310	0.0231641	0.966796	-1.53474	0.0878907	0.0380143
Sro1066_g237311	0.268689	0.812957	-1.44721	-0.567831	0.413977
Sro1066_g237320	0.237809	0.421081	-1.08395	-1.13402	0.370719
Sro1066_g237340	0.770611	0.134669	0.426618	-2.47573	0.146021
Sro1066_g237350	0.520919	0.086928	-0.63672	1.82403	0.0901248
Sro1067_g237370	0.0261272	0.183731	1.22686	1.04613	0.0428479
Sro1067_g237380	0.233519	0.726574	0.707547	-0.320842	0.364532
Sro1067_g237390	0.710095	0.0967818	-0.333027	-2.00804	0.10118
Sro1067_g237400	0.26277	0.283371	0.793574	-0.842177	0.328075
Sro1067_g237420	0.939691	0.672396	0.0626903	-0.89799	0.786565
Sro1067_g237430	0.993686	0.928215	0.0084088	-0.147036	0.981229
Sro1067_g237440	0.258042	0.969729	-0.653635	0.0874072	0.399333
Sro1067_g237450	0.00550693	0.726529	1.69798	0.635848	0.00899429
Sro1068_g237470	1.59533e-07	2.11226e-07	-3.17653	-3.4116	1.91737e-07
Sro1068_g237480	0.707341	0.638286	0.277451	0.383698	0.750638
Sro1068_g237490	0.232305	0.975053	1.53792	-0.107339	0.362762
Sro1068_g237510	4.62146e-06	0.0172846	-3.44338	-2.61345	6.55869e-06
Sro1069_g237550	0.14889	0.834196	0.909226	-0.227007	0.238483
Sro1069_g237560	0.284299	0.338504	0.652469	-1.01235	0.397661
Sro1069_g237570	0.320121	1	0.652033	0.0138444	0.48328
Sro1069_g237580	0.536716	0.363518	0.403907	1.13806	0.428686
Sro1069_g237590	0.0744638	0.738492	1.0054	0.445673	0.121438
Sro1069_g237600	0.140885	0.98694	0.927013	-0.0909126	0.226423
Sro1069_g237610	0.341254	0.660889	0.699549	-0.479833	0.51098
Sro1069_g237620	0.271531	1	-0.846569	-0.007651	0.417821
Sro1069_g237640	0.000823153	0.129584	-3.24685	-2.94977	0.00131652
Sro1069_g237650	0.0327817	0.0851658	-1.81043	-2.74295	0.0537594
Sro106_g053420	0.272012	1	0.672487	0.00523834	0.418451
Sro106_g053450	0.747183	0.884681	0.51611	-0.339022	0.911818
Sro106_g053460	0.154611	0.127721	0.953765	-1.52301	0.137537
Sro106_g053470	0.000222649	0.41462	-2.25916	-1.53896	0.000348418
Sro106_g053480	0.539487	0.128758	0.480599	-1.68216	0.138746
Sro106_g053520	0.00149841	0.703216	1.88255	0.477944	0.00241412
Sro106_g053530	0.977875	0.00426609	-0.0314453	-3.38889	0.00366845
Sro106_g053540	0.536555	0.601112	0.58199	-0.442336	0.712383
Sro106_g053550	6.30087e-06	0.292213	-4.2286	-2.29467	9.03698e-06
Sro106_g053570	6.98037e-09	0.00235733	-3.46734	-3.0769	8.07441e-09
Sro106_g053580	0.00516328	0.0689052	-2.49368	1.43932	0.00842618
Sro106_g053590	0.283834	0.824686	0.804222	0.232916	0.434666
Sro106_g053600	0.851656	0.413981	-0.158626	-0.875318	0.489744
Sro106_g053620	0.879906	0.764468	-0.108434	-0.588512	0.874451
Sro106_g053630	0.00614931	0.628764	-1.60338	0.923222	0.0100429
Sro106_g053640	0.0817357	0.805532	0.937259	-0.435239	0.13309
Sro106_g053650	0.513821	0.990196	-0.599076	0.085642	0.714433
Sro106_g053660	0.832658	0.430915	0.156786	-1.97298	0.510913
Sro106_g053670	0.893208	0.444111	-0.128014	-1.1455	0.526142
Sro1070_g237700	0.664549	0.37272	-0.403394	1.24128	0.440032
Sro1070_g237710	0.0196111	0.1321	-1.5247	-1.04382	0.0321812
Sro1070_g237720	0.00247126	0.235796	1.8268	0.916538	0.00398944
Sro1070_g237730	0.157372	0.958047	0.814943	-0.0729579	0.251614
Sro1070_g237740	0.0632361	0.146886	-1.26315	1.13216	0.103415
Sro1070_g237780	0.0771305	0.977507	-1.09472	0.0606201	0.125792
Sro1070_g237790	0.00490099	8.05342e-11	2.31445	4.61122	9.29876e-11
Sro1070_g237800	0.000174684	0.000596669	2.1006	2.4584	0.000272206
Sro1070_g237810	0.00910019	0.657527	1.8998	0.467634	0.0148807
Sro1070_g237820	0.00179259	0.390659	2.65476	-0.81273	0.00288831
Sro1070_g237830	0.00694001	0.304473	2.19491	1.40255	0.0113396
Sro1070_g237840	0.0199658	1	-1.34063	0.0099499	0.0327822
Sro1070_g237850	0.00130323	0.118437	1.68217	1.76978	0.0020973
Sro1071_g237860	0.00186516	0.921424	2.14195	-0.217298	0.00300475
Sro1071_g237880	0.148774	0.341997	-1.08956	-1.81743	0.238333
Sro1071_g237890	5.13518e-07	0.418861	-4.2716	-1.48758	6.87386e-07
Sro1071_g237900	0.539914	0.0113929	0.499536	-5.22874	0.010191
Sro1071_g237910	0.23782	0.352401	0.772135	-0.715916	0.370756
Sro1071_g237920	0.0221353	0.00686623	1.65378	5.33759	0.00601179
Sro1071_g237940	0.266626	0.122768	0.679311	-1.32383	0.131764
Sro1071_g237960	0.475033	0.00810224	-0.486082	-3.03709	0.00711627
Sro1071_g237970	0.00321099	0.00021949	2.12657	-2.44648	0.000180386
Sro1071_g237980	0.927181	0.0171575	0.129465	-2.03904	0.0156672
Sro1072_g238000	0.0565267	0.00916072	-2.19792	-5.15605	0.00812383
Sro1072_g238010	1.23372e-05	0.611802	-3.10419	-1.1261	1.82583e-05
Sro1072_g238020	0.0128538	0.473902	-1.81345	-1.24682	0.0210471
Sro1072_g238030	0.165629	0.912581	0.829633	-0.306076	0.264215
Sro1072_g238050	0.774528	0.278691	0.230146	2.07087	0.322352
Sro1072_g238060	6.43809e-05	0.0864279	2.39022	1.30394	9.85921e-05
Sro1072_g238070	0.535869	0.0695372	-0.761904	-2.92538	0.070277
Sro1072_g238080	0.0302228	0.938948	1.27679	-0.187171	0.0495681
Sro1072_g238090	0.00853145	0.92588	1.65576	0.269228	0.0139571
Sro1072_g238100	0.072231	0.537809	1.13087	-0.624685	0.117943
Sro1072_g238120	0.97964	0.443339	-0.0273912	-0.880895	0.525031
Sro1073_g238160	0.357631	0.0585858	-0.680006	-4.22716	0.0583889
Sro1073_g238170	0.166196	0.0587374	0.985158	4.45588	0.0586178
Sro1073_g238190	0.043784	0.00193221	-1.25256	-3.19331	0.00163134
Sro1073_g238200	0.0257033	0.0226404	1.36528	1.53232	0.0210443
Sro1073_g238210	0.195826	0.337466	-0.884928	1.53248	0.309211
Sro1073_g238230	0.559554	0.429864	-0.417939	-0.745713	0.509181
Sro1074_g238250	0.0622636	0.0509546	1.53953	1.61057	0.0502434
Sro1074_g238290	0.4678	0.0515301	-0.503273	-2.14836	0.0508548
Sro1074_g238300	0.0272638	0.960952	1.50105	0.0826717	0.0447101
Sro1074_g238310	0.139354	0.0656237	1.14366	1.47677	0.0659973
Sro1074_g238330	6.42656e-05	4.31919e-05	2.32078	2.74509	3.62057e-05
Sro1074_g238350	0.0101361	0.173418	1.68005	1.05562	0.0165727
Sro1074_g238360	0.020663	0.664397	1.43329	-0.507081	0.0339154
Sro1075_g238380	1.18614e-05	0.0754721	-2.42316	-1.62608	1.75233e-05
Sro1075_g238410	0.0445543	0.254657	1.18759	0.933748	0.0730817
Sro1075_g238420	0.81067	0.435917	0.151233	-0.641922	0.5167
Sro1075_g238460	1.17728e-05	0.849071	2.48574	-0.505365	1.73808e-05
Sro1076_g238510	0.0676585	0.427365	1.63587	-0.644633	0.110585
Sro1076_g238520	0.0120736	0.853472	1.88672	0.222553	0.0197537
Sro1076_g238531	2.60255e-05	0.361837	2.73274	-1.01435	3.91221e-05
Sro1076_g238540	8.06009e-06	0.908783	2.7661	-0.164215	1.168e-05
Sro1077_g238570	0.540518	0.992356	-0.433108	-0.0319879	0.741183
Sro1077_g238600	0.0546908	0.415875	1.72648	-0.860331	0.0894854
Sro1077_g238620	0.000707795	0.964433	1.85982	-0.079409	0.00112974
Sro1077_g238630	0.0265228	0.738374	1.35314	0.387671	0.0434995
Sro1077_g238650	2.6939e-05	0.0349535	-4.24173	-4.70596	4.05051e-05
Sro1077_g238670	0.0546887	0.960143	-1.59336	0.197934	0.0894743
Sro1077_g238680	0.00276881	0.39973	-1.71178	-0.645134	0.00447473
Sro1077_g238690	0.164606	0.905459	-0.803616	-0.136997	0.262742
Sro1077_g238700	0.0102544	0.788037	1.54993	-0.311591	0.0167689
Sro1078_g238710	0.0885373	0.709337	1.03606	0.331488	0.143848
Sro1078_g238720	0.101882	0.530041	1.45227	-1.20356	0.165179
Sro1078_g238730	0.0758675	0.628764	0.957895	0.74208	0.123773
Sro1078_g238740	0.694457	0.796745	-0.238577	0.449299	0.876102
Sro1078_g238750	1.50932e-08	0.00555265	-3.70883	-3.18674	1.80854e-08
Sro1078_g238760	0.947336	0.248942	0.0472947	-1.05494	0.283
Sro1078_g238770	0.0874899	0.391899	1.14256	-1.01962	0.142321
Sro1078_g238780	0.0228893	0.806352	1.43954	-0.507601	0.0375647
Sro1078_g238790	0.013773	0.0266258	1.47799	1.58702	0.0225492
Sro1078_g238810	0.245594	0.105678	1.00335	1.15732	0.111451
Sro1078_g238820	0.350079	0.825655	-0.728459	-0.226677	0.522726
Sro1078_g238840	0.150563	0.946987	-1.0744	0.261913	0.24109
Sro1079_g238850	0.80555	0.0648182	-0.351297	-2.70455	0.0651945
Sro1079_g238860	0.0385013	0.743473	1.33052	-0.334367	0.0631947
Sro1079_g238870	2.79376e-09	0.0073005	3.68755	2.01097	3.11966e-09
Sro1079_g238880	0.00141811	0.000418987	2.23012	3.24927	0.000347442
Sro1079_g238890	0.394457	0.915605	0.559772	-0.25668	0.577101
Sro1079_g238940	0.903241	0.211488	-0.0927565	-1.29921	0.238546
Sro1079_g238950	0.00196154	0.0202779	-2.48563	-2.93884	0.00316552
Sro1079_g238960	0.906291	0.141939	-0.0845102	-1.40417	0.154317
Sro107_g053690	0.699005	0.000191985	0.283574	2.66452	0.000158164
Sro107_g053700	0.00141915	0.0116327	-3.20657	-4.94852	0.00228442
Sro107_g053710	1.55581e-07	0.0108785	-2.9476	-1.98713	2.04322e-07
Sro107_g053720	0.00460553	0.00157342	3.6704	-3.35337	0.00132084
Sro107_g053730	0.241643	0.760869	0.794937	-0.426607	0.376214
Sro107_g053740	0.00237374	0.580871	-2.79179	-1.2492	0.00382874
Sro107_g053750	0.0545339	0.0265373	1.40082	1.62821	0.0249665
Sro107_g053760	0.113325	0.425495	-1.41939	-1.22077	0.183199
Sro107_g053770	0.0548688	0.537812	-1.77752	-1.11067	0.0897907
Sro107_g053780	0.16778	0.00407846	-1.00713	-2.09072	0.00349815
Sro107_g053790	0.146214	0.651961	0.884449	-0.723805	0.234637
Sro107_g053800	0.00119661	0.599337	1.81876	-0.800327	0.00192189
Sro107_g053810	0.000155444	0.643461	-2.29103	-0.73418	0.000241706
Sro107_g053840	0.310816	0.0108669	-0.681632	-2.22307	0.00971462
Sro107_g053850	0.1951	0.145079	1.62637	1.4026	0.157985
Sro107_g053860	0.972437	0.167929	0.0267274	1.70237	0.184371
Sro107_g053870	0.999201	0.0894799	0.00480716	1.38348	0.0929327
Sro107_g053890	0.0683666	0.000391668	1.70266	6.1493	0.000324761
Sro107_g053910	0.505594	0.0490006	0.548342	-1.54741	0.0481126
Sro107_g053920	0.000101409	0.735437	2.30067	-0.328345	0.000156658
Sro107_g053930	0.0193906	0.737683	-1.57583	-0.540562	0.0318194
Sro107_g053950	3.1412e-09	0.00658751	6.11755	5.21153	3.53278e-09
Sro107_g053970	0.000561522	0.0700685	-2.42874	-2.96761	0.000893138
Sro107_g053980	1.14708e-05	0.236087	-3.6254	-2.33208	1.6901e-05
Sro107_g053990	0.0494207	0.41765	-1.50313	-1.08706	0.0810247
Sro107_g054000	0.550705	0.444845	-0.523014	-1.86284	0.529164
Sro107_g054010	0.000917025	0.536273	-3.17955	-1.393	0.00146808
Sro107_g054020	0.0157983	1	-1.71758	-0.0202338	0.0258776
Sro107_g054040	0.970013	0.776632	-0.0333093	-0.404293	0.884505
Sro107_g054050	0.467563	1	-0.597527	0	0.663486
Sro1080_g238980	0.519608	0.445081	-0.397074	-0.659458	0.529967
Sro1080_g238990	1.26381e-05	0.89318	2.6305	-0.155037	1.87231e-05
Sro1080_g239000	0.357055	0.860083	-0.808285	0.441065	0.530756
Sro1080_g239010	0.0011424	0.0186001	1.9292	2.09407	0.00183464
Sro1081_g239030	0.000914883	0.259645	1.79763	1.59339	0.00146406
Sro1081_g239040	1.18789e-06	1.22338e-08	3.59591	3.81485	1.22903e-08
Sro1081_g239050	0.035802	0.646054	1.24295	0.46082	0.0587405
Sro1081_g239060	0.0119731	0.0582089	1.60815	1.24648	0.0195882
Sro1081_g239061	0.94164	0.123956	0.0662466	-3.10074	0.133104
Sro1081_g239070	0.070456	4.16144e-06	-1.87546	-3.08046	3.63085e-06
Sro1081_g239080	1.39094e-11	7.28015e-10	5.65484	5.39237	1.19419e-11
Sro1081_g239090	0.183626	0.0954704	0.94124	2.11091	0.0995997
Sro1081_g239100	0.000217477	1.21988e-18	4.09269	6.64842	0
Sro1081_g239110	9.20708e-08	0.274624	-5.2575	-2.63323	1.18105e-07
Sro1081_g239120	0.0894165	0.927616	1.06374	0.101359	0.145277
Sro1081_g239130	0.00603724	0.65681	1.7827	0.388104	0.00985856
Sro1081_g239150	0.0424917	0.121811	1.21626	1.0597	0.0697362
Sro1082_g239160	1.83551e-05	4.10344e-05	3.58927	4.31075	2.73973e-05
Sro1082_g239170	0.000916358	5.09686e-05	2.27261	6.49892	4.27919e-05
Sro1082_g239180	0.672192	0.277075	-0.355997	2.1779	0.320435
Sro1082_g239190	6.19446e-05	0.0387595	-4.54509	-4.65311	9.47897e-05
Sro1082_g239200	0.000166661	0.18496	-3.53202	-3.12818	0.000259545
Sro1082_g239220	0.403623	0.297538	-0.78325	2.51566	0.346639
Sro1082_g239230	0.000268644	0.00605395	-2.08995	-2.28773	0.000421818
Sro1082_g239231	0.00792585	0.821317	-2.27256	-0.258649	0.0129576
Sro1082_g239250	1	0.303248	0	-2.0858	0.353872
Sro1083_g239270	1.04291e-08	0.00156797	4.96512	4.42888	1.22035e-08
Sro1083_g239280	0.928663	0.335372	0.0688041	1.23542	0.393371
Sro1083_g239290	0.00200496	0.016619	2.34389	1.73931	0.00323339
Sro1083_g239320	0.230046	1	-0.988443	0	0.359418
Sro1083_g239330	0.884991	0.000105478	0.133804	3.51826	8.79071e-05
Sro1083_g239350	0.100952	3.33354e-10	1.46399	4.77757	3.69843e-10
Sro1083_g239360	0.0754744	0.330831	-1.01478	-1.05127	0.123128
Sro1083_g239370	0.0550193	0.989383	-1.48523	0.0886706	0.0900363
Sro1083_g239380	0.0252218	0.863753	-1.77489	-0.489125	0.0413614
Sro1083_g239390	0.0144006	0.595486	-1.44066	-0.57617	0.0235925
Sro1083_g239410	0.00131737	0.595219	2.57916	-0.641174	0.00212136
Sro1083_g239420	0.00262131	0.819581	-2.37216	-0.561529	0.00423453
Sro1084_g239430	0.00860702	0.0559383	1.56108	-1.71783	0.0140771
Sro1084_g239450	0.0380564	2.58341e-05	-1.61317	-4.63332	2.17142e-05
Sro1084_g239460	0.107582	0.625277	0.950706	-0.440402	0.174088
Sro1084_g239470	0.00325575	0.00267233	3.15055	2.93818	0.00226001
Sro1084_g239480	0.153917	0.374359	0.957451	-1.44192	0.246256
Sro1084_g239490	0.0494821	0.0243776	1.58917	1.612	0.0227862
Sro1085_g239590	0.913788	0.00736476	-0.0749259	-1.95397	0.00643918
Sro1085_g239591	0.0116525	0.53379	1.70317	-0.857932	0.0190665
Sro1085_g239600	0.179417	0.663361	1.06057	0.594881	0.28511
Sro1085_g239610	0.0882088	0.690395	-0.948614	0.369766	0.143347
Sro1085_g239620	6.88736e-09	0.723346	3.54177	0.379422	7.98288e-09
Sro1085_g239630	0.000159058	0.502373	-2.84878	-1.33894	0.000247284
Sro1085_g239660	0.178204	0.988388	-0.952562	0.0887192	0.283304
Sro1086_g239670	3.44824e-07	0.00013664	-3.44549	-6.48538	4.59229e-07
Sro1086_g239700	1.05229e-09	0.824667	4.2189	0.241667	1.13054e-09
Sro1086_g239720	1.33845e-10	0.0116075	-4.6927	-5.20416	1.30195e-10
Sro1086_g239730	7.22473e-05	0.0265598	-2.54047	-2.28499	0.000110735
Sro1086_g239740	0.105617	0.0397402	-0.93513	-2.24776	0.0383474
Sro1086_g239750	1.9679e-12	1	-6.97107	0	1.57104e-12
Sro1086_g239760	0.938897	0.1482	-0.0504328	-2.31157	0.161573
Sro1086_g239770	0.453328	0.307535	-0.524077	-2.10671	0.358877
Sro1087_g239790	0.874967	0.57028	0.141659	1.32326	0.676569
Sro1087_g239810	0.00125293	0.00282602	-2.07248	-2.35747	0.00201408
Sro1087_g239820	0.997123	0.844807	-0.00658778	0.289565	0.936201
Sro1087_g239830	0.170297	0.744066	1.08979	0.371181	0.271315
Sro1087_g239840	0.115684	0.0107374	0.985464	2.23973	0.00959081
Sro1087_g239850	2.13429e-10	0.426884	-4.42962	-1.49177	2.11954e-10
Sro1087_g239860	0.663531	0.920372	0.292716	-0.159392	0.853413
Sro1087_g239880	5.15117e-10	0.173059	-3.9859	-1.39603	5.29966e-10
Sro1087_g239890	1.28372e-06	0.00174386	-3.80461	-5.6708	1.76608e-06
Sro1087_g239900	0.0223734	0.881572	-1.86613	-0.209551	0.0367276
Sro1088_g239930	0.732268	0.801408	0.241396	-0.241943	0.902145
Sro1088_g239940	0.101246	0.388304	-1.2014	-1.27125	0.164168
Sro1088_g239970	0.904683	0.649168	0.0860184	-0.457868	0.762504
Sro1088_g239980	0.0102509	0.29288	1.47704	1.12084	0.0167626
Sro1088_g239990	0.668025	0.77089	-0.336117	0.294783	0.856797
Sro1088_g240000	0.532007	0.301388	-0.449474	1.77672	0.351407
Sro1088_g240010	0.450421	0.997057	-0.529297	0.0504698	0.644319
Sro1088_g240020	0.0453101	0.189852	-1.6047	-2.02434	0.0743147
Sro1088_g240030	0.485387	1	1.24331	-0.00846105	0.683265
Sro1089_g240050	0.96915	0.602488	0.0310703	-0.469223	0.714012
Sro1089_g240060	0.723735	0.0311505	0.247664	-1.5301	0.029539
Sro1089_g240070	0.729847	0.00455128	0.252265	-2.03042	0.0039214
Sro1089_g240080	0.498416	0.765178	-0.427162	0.287112	0.697468
Sro1089_g240090	1.22428e-05	0.642995	-2.56212	-0.597553	1.81181e-05
Sro1089_g240110	0.281411	0.45797	-0.870638	1.73588	0.431379
Sro108_g054060	0.0180404	0.758761	-1.50963	-0.509905	0.0296034
Sro108_g054070	0.545365	1	0.440833	0.0119568	0.746092
Sro108_g054080	0.00923756	0.699793	-1.88145	0.707398	0.0151028
Sro108_g054090	0.796936	0.0194773	0.172009	3.13697	0.0179209
Sro108_g054100	0.0535242	0.209673	-1.18651	-2.61537	0.0876587
Sro108_g054110	0.516655	0.835662	-0.421792	0.3822	0.717396
Sro108_g054120	0.352794	0.578487	0.609443	-0.637252	0.525922
Sro108_g054130	0.00343453	0.0199973	-2.07302	-1.8206	0.00557264
Sro108_g054140	0.463002	0.724017	-0.420602	0.488342	0.658216
Sro108_g054160	0.0137157	0.663361	-1.76786	-0.548733	0.0224585
Sro108_g054170	0.4736	0.95315	0.422822	-0.0963959	0.670292
Sro108_g054180	0.593553	0.116284	0.324931	1.49254	0.123446
Sro108_g054190	0.317537	0.455008	0.655546	-1.62925	0.479865
Sro108_g054210	0.125256	0.947722	-1.0983	0.205092	0.202033
Sro108_g054220	0.509983	0.814647	-0.42135	-0.251798	0.710239
Sro108_g054230	0.0634463	0.729078	-1.53106	-0.736565	0.103746
Sro108_g054240	0.000558331	0.441503	-3.09727	1.71606	0.000888138
Sro108_g054250	0.0109969	0.575398	1.85597	0.494213	0.017992
Sro108_g054260	0.0474157	0.67595	1.28441	0.364185	0.0777744
Sro108_g054270	0.0446414	0.608492	1.26269	1.02037	0.0732228
Sro108_g054280	0.110547	1	1.10703	0	0.178788
Sro108_g054290	0.803582	0.266799	0.19534	1.30009	0.305868
Sro108_g054300	0.961551	0.0165331	-0.0395614	2.0876	0.0150707
Sro108_g054310	0.643397	0.713261	0.286484	-0.422636	0.827086
Sro108_g054320	0.00886476	0.00961214	-2.17479	-1.90792	0.00854411
Sro108_g054330	0.442416	0.298417	0.493747	0.773349	0.347562
Sro108_g054340	1.63954e-05	0.0268629	-2.35291	-1.80563	2.44021e-05
Sro108_g054350	1.48814e-08	0.257078	-3.68315	-1.60177	1.7825e-08
Sro1090_g240120	7.28533e-05	0.0436026	2.33703	1.34945	0.000111662
Sro1090_g240130	0.124327	0.128455	1.18164	-1.38982	0.138432
Sro1090_g240140	0.0121018	0.455311	1.62713	-0.888576	0.019797
Sro1090_g240150	0.664224	0.177595	0.250322	1.02639	0.19653
Sro1090_g240160	0.0001239	0.0635937	-2.26772	1.73925	0.00019158
Sro1090_g240161	0.000987555	0.688851	-3.14264	-0.973936	0.00158266
Sro1090_g240170	4.26101e-05	0.466415	-2.44787	-0.676329	6.45751e-05
Sro1090_g240180	0.0137638	0.132299	-1.42998	-2.11865	0.0225355
Sro1090_g240190	0.383068	0.30631	-0.624236	-0.811804	0.357497
Sro1090_g240200	0.125193	0.946448	1.23393	-0.101985	0.201933
Sro1090_g240210	0.00519392	0.0350325	-1.66895	-1.53617	0.00847584
Sro1091_g240230	0.618572	0.502161	-0.361458	-0.7512	0.59836
Sro1091_g240240	0.254327	0.992272	-0.767689	0.0586757	0.394191
Sro1091_g240250	0.145441	0.877522	0.785059	-0.199569	0.233432
Sro1091_g240260	0.321046	0.384833	0.884078	0.744393	0.454819
Sro1091_g240270	2.85051e-15	9.47818e-09	10.8538	10.282	0
Sro1091_g240280	5.9639e-08	0.0798896	2.90572	2.27318	7.5197e-08
Sro1091_g240291	0.164648	0.459998	1.09157	-0.958794	0.262794
Sro1093_g240330	0.0834917	0.0437084	-1.1625	-1.3722	0.0425855
Sro1093_g240340	0.833864	0.42829	-0.178936	-1.28408	0.507077
Sro1093_g240350	0.00026249	7.55081e-06	2.46577	2.85001	6.50843e-06
Sro1093_g240360	0.010446	6.16144e-05	1.75853	2.58698	5.1379e-05
Sro1093_g240370	0.463609	0.594471	-0.547996	1.1858	0.6589
Sro1093_g240380	0.00350321	0.0210402	2.45217	-2.3741	0.00568761
Sro1093_g240390	0.576019	0.62907	-0.386553	-0.81474	0.740389
Sro1093_g240400	0.0277254	0.0421408	-1.26771	-1.39328	0.0409836
Sro1093_g240410	0.0143378	0.266869	1.41937	-1.15133	0.0234878
Sro1093_g240420	0.0137264	0.451621	1.43908	-0.73234	0.0224749
Sro1093_g240440	0.5109	0.409878	0.490426	0.649158	0.484641
Sro1093_g240450	0.424462	0.852506	-0.575925	-0.341305	0.613958
Sro1094_g240500	0.180204	0.00855849	-1.08299	-5.52332	0.00754554
Sro1094_g240510	0.00350128	0.00364044	-2.05133	-3.41497	0.00311469
Sro1094_g240520	5.61803e-10	3.31059e-06	-3.52722	-3.55763	5.86058e-10
Sro1094_g240530	5.42691e-09	3.88636e-15	-4.42743	-5.78069	0
Sro1094_g240540	0.138935	0.214068	-0.861288	-1.17516	0.223278
Sro1094_g240550	0.0161584	0.712302	-1.98442	-0.803577	0.0264775
Sro1094_g240560	0.124859	0.0393392	-1.22059	-4.32687	0.0379107
Sro1094_g240570	0.00272002	0.000856588	-1.75931	-3.10604	0.000711443
Sro1094_g240580	0.65698	0.576181	-0.297115	-0.580008	0.68351
Sro1094_g240590	0.0670366	1	1.27731	0.0660747	0.10955
Sro1094_g240600	1.48699e-05	0.0122929	-2.62512	-3.87837	2.2105e-05
Sro1095_g240610	0.924681	0.00159753	-0.0714552	-2.65451	0.00134266
Sro1095_g240620	0.4273	0.581879	0.467372	-0.582472	0.617314
Sro1095_g240630	0.0622983	0.119734	1.24407	2.46419	0.101898
Sro1095_g240640	0.00139339	0.049784	1.70177	1.62608	0.00224264
Sro1095_g240650	0.679392	0.134418	-0.291098	3.50911	0.145719
Sro1095_g240660	0.493791	0.767566	0.471337	-0.320409	0.692879
Sro1095_g240670	0.299446	0.508075	-0.59436	-0.669766	0.455374
Sro1095_g240680	0.0714094	0.0900068	-0.997995	-1.32743	0.0935288
Sro1095_g240700	4.64598e-05	0.125228	-3.3986	-3.56217	7.0672e-05
Sro1095_g240710	0.799421	0.161783	0.206776	2.89946	0.177185
Sro1095_g240720	0.760088	0.291045	0.196814	0.89919	0.338072
Sro1096_g240740	0.57005	0.931097	-0.469754	-0.146827	0.770402
Sro1096_g240750	1.55659e-06	0.109423	-3.82314	-2.99097	2.1482e-06
Sro1096_g240770	1.24402e-11	9.2101e-05	-4.25985	-3.54997	1.06081e-11
Sro1096_g240780	0.000150881	0.520143	2.1401	0.921735	0.000234522
Sro1096_g240800	0.00139339	0.587268	-2.59991	-0.905569	0.00224264
Sro1096_g240810	0.0434178	0.056996	-1.43347	-2.60911	0.0566571
Sro1096_g240820	0.125851	0.486757	0.930213	-0.661539	0.202898
Sro1097_g240830	0.154611	0.186388	0.901412	0.95657	0.208589
Sro1097_g240840	8.83669e-05	2.25603e-15	3.53372	5.7243	0
Sro1097_g240850	0.0367413	0.518237	-1.34453	-0.543427	0.0602838
Sro1097_g240860	1.18166e-05	3.37975e-06	4.06786	3.10442	2.97155e-06
Sro1097_g240870	0.946228	0.24386	0.0654376	1.6895	0.276801
Sro1097_g240880	0.653798	0.303722	0.337947	-0.880861	0.35444
Sro1097_g240890	0.815214	0.776346	0.185244	-0.441989	0.884294
Sro1097_g240900	0.584615	0.583984	0.430615	-0.720949	0.692209
Sro1097_g240910	0.144168	0.010227	0.965588	-1.72506	0.00911408
Sro1098_g240940	0.836661	0.538089	0.14007	0.618686	0.639911
Sro1098_g240950	2.76922e-05	0.00115598	2.59733	2.66327	4.16138e-05
Sro1098_g240960	0.392269	0.116251	-0.60013	-1.08269	0.1234
Sro1098_g240970	0.000652824	0.147541	-2.03735	-1.04484	0.00104143
Sro1098_g240980	0.0568479	0.0005742	1.38515	2.35543	0.000474264
Sro1098_g240990	0.000257007	0.794334	2.40345	0.391958	0.000403049
Sro1098_g241000	0.748934	0.960041	0.253078	-0.107981	0.91289
Sro1098_g241010	0.394613	0.996568	-0.657883	-0.0471541	0.577287
Sro1098_g241020	0.742889	0.0276046	0.272154	-2.1511	0.0260407
Sro1098_g241030	0.315669	0.00206348	-0.615783	2.47919	0.00174569
Sro1098_g241040	0.81939	0.0519202	-0.180264	1.44608	0.0512267
Sro1099_g241050	0.0881254	0.279918	0.937456	0.887977	0.143226
Sro1099_g241060	0.564291	0.509072	-0.417275	-1.07493	0.606641
Sro1099_g241070	0.0161244	0.259554	-1.40332	-1.16761	0.0264239
Sro1099_g241080	7.20612e-06	1.08329e-11	4.24282	5.0878	1.33656e-11
Sro1099_g241090	0.00121355	1	2.43819	0.0589882	0.00194971
Sro1099_g241100	0.000615475	0.915605	2.27506	-0.165219	0.000981209
Sro1099_g241110	0.877436	0.586381	0.102196	0.452997	0.694953
Sro1099_g241120	0.0327279	0.0304932	1.14818	2.12364	0.0289198
Sro1099_g241130	0.00612003	1.31794e-10	2.779	4.67879	1.49228e-10
Sro1099_g241140	0.000939074	0.701465	-1.83672	-0.39877	0.00150367
Sro1099_g241150	0.35499	0.047952	0.547407	1.91837	0.0470338
Sro1099_g241160	0.13411	2.49257e-11	1.78928	4.63638	2.94395e-11
Sro1099_g241180	0.307364	0.121979	0.738362	1.56086	0.130906
Sro1099_g241190	0.00707552	0.00807297	-1.6007	-2.54917	0.00709069
Sro1099_g241200	0.264878	0.123513	-0.729254	-1.0384	0.132616
Sro109_g054400	6.17821e-06	0.683747	2.67511	0.474505	8.85171e-06
Sro109_g054410	0.108017	0.347377	0.924044	-0.931342	0.174801
Sro109_g054430	0.0136416	0.605129	-1.57149	0.637813	0.0223427
Sro109_g054440	0.0375483	0.0963752	-1.66864	-2.57469	0.0616365
Sro109_g054450	0.185023	0.161015	-0.809545	-1.79134	0.176289
Sro109_g054460	1.73982e-05	8.59101e-08	3.07908	3.3464	8.03943e-08
Sro109_g054470	0.99323	0.421747	-0.0166979	1.53232	0.499334
Sro109_g054480	0.284116	0.359548	0.712131	0.996532	0.423643
Sro109_g054490	5.50918e-06	5.88947e-12	3.21648	5.08702	7.3595e-12
Sro109_g054500	0.00515183	0.157211	2.10842	1.64293	0.00840451
Sro109_g054510	3.6078e-05	6.5788e-23	5.5135	8.02426	0
Sro109_g054520	0.000204966	0.0137715	2.76451	2.29754	0.000320333
Sro109_g054530	2.14773e-07	3.94319e-10	3.47286	4.24457	4.34108e-10
Sro109_g054540	0.0161368	0.909276	1.77674	-0.126955	0.0264434
Sro109_g054550	1.83352e-05	0.496704	2.96874	-1.21976	2.73638e-05
Sro109_g054560	0.000174566	0.000618995	2.37616	6.02259	0.000272051
Sro109_g054570	0.0325436	0.0197797	-1.31205	-1.70339	0.0182361
Sro109_g054580	0.826884	0.391089	0.175831	-1.14821	0.461758
Sro109_g054590	2.10016e-13	0.0615222	-4.80902	-1.47531	1.46696e-13
Sro109_g054600	0.949579	0.422386	-0.0450502	-0.919407	0.500072
Sro109_g054610	5.81404e-12	0.0162425	-4.69627	-3.33163	4.84531e-12
Sro109_g054620	0.000212342	4.86352e-13	3.39019	5.5655	6.32399e-13
Sro109_g054630	0.277284	0.920038	0.762172	0.218183	0.425758
Sro109_g054640	0.862659	0.456857	0.125633	-1.02226	0.543665
Sro109_g054660	4.78314e-06	0.0232309	2.55584	2.18414	6.78643e-06
Sro109_g054670	5.66411e-06	0.170854	-3.33356	-1.88409	8.09196e-06
Sro109_g054690	0.00666373	0.367428	-2.09891	2.04427	0.0108851
Sro109_g054700	0.541885	0.00894478	0.403985	3.52602	0.00791784
Sro109_g054710	0.272028	0.651961	-1.00757	0.500957	0.418456
Sro109_g054720	0.323374	0.00147844	0.704586	2.26411	0.00124021
Sro10_g007770	0.0058954	0.743459	1.85774	0.849231	0.00962373
Sro10_g007790	0.0480834	0.404112	1.47181	1.50113	0.0788492
Sro10_g007800	0.0295056	0.279034	1.14057	1.17273	0.0484157
Sro10_g007810	0.000159736	0.0500877	2.52401	-2.12189	0.00024839
Sro10_g007820	0.00447192	0.197326	1.53979	-1.01094	0.00729262
Sro10_g007830	0.328111	0.000178184	0.837233	2.54888	0.000147415
Sro10_g007840	0.0120176	0.0451411	1.4257	-3.49898	0.0196633
Sro10_g007850	0.124367	0.462516	1.65907	1.77969	0.200609
Sro10_g007860	0.0297371	0.275174	1.38418	-2.17692	0.048797
Sro10_g007880	2.11059e-10	0.802438	4.25586	-0.711943	2.09179e-10
Sro10_g007890	0.490538	0.000130696	0.455409	-6.7226	0.000108633
Sro10_g007900	1	0.0154312	0	-3.52516	0.0139976
Sro10_g007910	4.42059e-13	0.000124844	-5.45874	-5.14084	3.24312e-13
Sro10_g007920	0.0044307	0.0441587	-3.04012	-4.2815	0.00722558
Sro10_g007930	0.0269558	0.0611464	-1.36419	-2.29801	0.0442035
Sro10_g007940	0.727277	0.182609	-0.227252	1.05888	0.20234
Sro10_g007960	0.26712	0.658218	0.695466	-0.495357	0.41178
Sro10_g007961	1.71373e-10	6.30338e-05	-5.21338	-4.75881	1.68755e-10
Sro10_g007970	5.50352e-08	2.31301e-08	-4.93745	-3.83986	2.26022e-08
Sro10_g008010	0.840885	0.462996	-0.153691	0.578499	0.551917
Sro10_g008020	0.000764261	0.0602337	2.46729	1.35773	0.00122043
Sro10_g008030	0.172679	2.23175e-05	1.20839	2.9332	1.87823e-05
Sro10_g008031	0.963509	0.760776	0.0959813	-0.63788	0.870452
Sro10_g008040	0.370065	5.7306e-11	-0.976462	5.28469	6.66794e-11
Sro10_g008050	1.4935e-06	0.297538	3.99342	1.32226	2.05689e-06
Sro10_g008060	0.0329713	0.878376	1.87286	0.232704	0.0540745
Sro10_g008070	0.00101537	0.734257	2.76882	0.518795	0.00162786
Sro10_g008100	1.69249e-12	6.85725e-11	-5.30365	-5.18599	1.34456e-12
Sro10_g008101	0.19613	0.484214	-1.3823	-0.955414	0.309656
Sro10_g008110	0.460534	0.00567573	0.454507	-2.03795	0.00492295
Sro10_g008130	0.010059	0.263816	1.42602	1.02172	0.0164492
Sro10_g008140	0.0403171	0.79223	1.28982	-0.248432	0.0661896
Sro10_g008150	0.000464697	0.605229	-2.56059	-0.433507	0.000738209
Sro10_g008160	0.000220845	0.00402038	2.48375	1.84855	0.000345584
Sro10_g008170	1.72515e-05	0.582649	2.79892	0.537422	2.57192e-05
Sro10_g008180	1.70598e-06	0.908346	2.84558	0.15557	2.36082e-06
Sro10_g008190	0.000235666	0.733237	2.06204	0.340649	0.000368939
Sro10_g008200	0.000979347	0.728231	2.02998	-0.387187	0.00156952
Sro10_g008210	0.000141894	1	2.29259	0.0269911	0.00022037
Sro10_g008220	0.492099	0.0194183	-0.427141	-1.53975	0.0178627
Sro10_g008230	0.0155487	0.0615847	1.36432	1.86704	0.025474
Sro10_g008240	0.926245	0.771283	-0.0702036	-0.257098	0.880407
Sro10_g008250	0.484781	0.893775	-0.527318	-0.228144	0.682562
Sro10_g008270	0.0605231	0.545365	-1.28554	-0.496076	0.0989862
Sro10_g008271	0.123337	0.545788	-1.61077	-0.709995	0.199005
Sro10_g008280	0.2429	0.218632	-0.716893	-0.929785	0.247122
Sro10_g008290	0.760278	0.985893	0.224888	-0.117571	0.91986
Sro10_g008300	0.535678	0.229863	0.388418	1.90769	0.2605
Sro10_g008310	0.0322911	1.18365e-05	-2.1173	-3.23838	1.01028e-05
Sro10_g008320	0.219018	0.0887831	0.918694	1.93286	0.0922267
Sro10_g008330	0.00225658	0.805547	2.06582	-0.273263	0.00363867
Sro10_g008340	0.192216	0.560849	-0.960883	-1.21537	0.30393
Sro10_g008350	0.394525	0.687783	0.76636	0.384775	0.577182
Sro10_g008360	3.01687e-07	0.239894	-3.03382	-1.17494	3.99971e-07
Sro10_g008370	1.12197e-07	0.510866	3.37498	0.586666	1.45203e-07
Sro10_g008380	0.354031	0.096358	0.672339	-1.26446	0.100602
Sro10_g008390	0.747195	0.833126	0.223679	0.386806	0.911876
Sro10_g008400	7.92023e-06	2.12964e-06	3.6004	3.4287	1.87609e-06
Sro1100_g241210	0.394008	0.221996	-1.05193	-2.56947	0.251021
Sro1100_g241220	0.00134148	0.718569	-2.03891	-0.905062	0.00215925
Sro1100_g241230	0.734948	0.734817	-0.234241	0.427593	0.846953
Sro1100_g241240	0.107842	0.0765529	1.16193	-1.27128	0.0781093
Sro1100_g241250	0.000752637	0.635942	-2.05209	-0.846474	0.00120169
Sro1100_g241260	1.44334e-08	0.273065	-4.03545	-1.97889	1.73042e-08
Sro1100_g241270	0.00127844	0.208557	2.03749	0.918785	0.00205655
Sro1100_g241280	4.37166e-06	0.134313	-2.85217	-1.72101	6.20167e-06
Sro1100_g241300	0.000286007	0.00429654	2.67469	1.93911	0.000449436
Sro1100_g241320	0.000786113	0.601232	-2.00244	-0.449905	0.00125629
Sro1100_g241330	0.668707	0.992351	0.324206	-0.0321795	0.857432
Sro1101_g241350	0.0153051	0.0413215	1.24806	1.77455	0.025067
Sro1101_g241360	0.000564661	0.817866	2.11389	0.251354	0.000898305
Sro1101_g241370	0.916615	1	0.0964145	0	0.9887
Sro1101_g241380	0.130825	0.31247	-0.974218	1.06692	0.210559
Sro1101_g241390	6.46181e-14	4.83141e-17	6.3279	6.4023	0
Sro1101_g241400	0.256323	0.545929	0.695651	-0.601057	0.396856
Sro1101_g241410	1.06633e-06	0.000375214	3.24878	2.66473	1.45972e-06
Sro1101_g241420	1.69213e-05	0.13097	2.80577	2.23822	2.52282e-05
Sro1101_g241430	0.0708826	0.609945	-1.08145	-0.445824	0.115779
Sro1101_g241440	0.165432	0.674892	-0.817397	0.554828	0.263928
Sro1101_g241450	0.00243001	0.370974	1.69554	0.692975	0.0039214
Sro1101_g241470	0.0952032	0.274624	0.95758	0.872516	0.15454
Sro1101_g241490	0.0106283	0.584066	1.49966	0.466768	0.0173854
Sro1101_g241500	1.90939e-06	0.762496	3.81808	0.5481	2.65431e-06
Sro1102_g241510	0.124966	1	-0.929243	0.00356161	0.201592
Sro1102_g241520	0.0454691	0.259939	1.33556	0.855684	0.0745555
Sro1102_g241530	0.0058743	0.580327	-2.43652	-1.11063	0.00959081
Sro1102_g241540	9.12473e-05	0.606007	-3.15123	-1.28122	0.000140605
Sro1102_g241550	0.993152	0.947498	0.0100037	0.111034	0.987912
Sro1102_g241560	0.253526	0.462061	0.951256	0.69443	0.393086
Sro1102_g241570	0.048179	0.305627	-1.11115	-1.39449	0.0789784
Sro1102_g241580	0.00108619	0.349707	-1.93827	-1.23702	0.00174359
Sro1102_g241590	0.569121	0.0401169	-0.362106	1.81663	0.0387417
Sro1102_g241600	1.60194e-06	0.0189952	-5.42948	-4.86483	2.21434e-06
Sro1102_g241620	0.0216095	3.46934e-05	1.72322	3.08462	2.90535e-05
Sro1102_g241630	0.0374585	0.991344	1.14502	-0.0483112	0.0614881
Sro1102_g241640	1.90047e-08	0.0669929	-4.18349	-1.52164	2.30274e-08
Sro1103_g241650	4.40465e-07	0.0682287	-3.85884	-4.17333	5.87581e-07
Sro1103_g241660	7.84636e-07	0.339214	-3.5067	-1.73367	1.06691e-06
Sro1103_g241670	3.05142e-05	0.323014	3.09915	1.78824	4.5967e-05
Sro1103_g241671	0.747497	0.708623	-0.293472	-0.581027	0.82183
Sro1103_g241690	0.157003	0.724027	-0.989369	0.524498	0.251048
Sro1103_g241700	0.779939	0.415735	-0.225755	1.82639	0.492076
Sro1103_g241710	0.765138	0.760776	-0.460184	-0.718946	0.870452
Sro1103_g241720	0.178677	0.888392	0.799678	0.285539	0.284042
Sro1103_g241730	0.854373	0.480986	-0.151573	0.987224	0.573292
Sro1103_g241740	2.5315e-05	1.59312e-14	3.61136	5.75073	2.10298e-14
Sro1104_g241770	0.21315	0.601059	0.778492	-0.554121	0.334857
Sro1104_g241780	0.000112109	0.95025	3.2253	-0.0984838	0.000173443
Sro1104_g241810	0.0244085	0.660567	1.56012	0.906672	0.0400505
Sro1104_g241820	0.000212411	0.00494535	-2.04082	-2.8499	0.000332099
Sro1104_g241850	0.00306802	0.632987	-2.20472	-1.20201	0.00497027
Sro1104_g241860	0.43842	0.301029	0.48985	1.64974	0.350976
Sro1104_g241870	0.00668925	0.789444	-1.65026	0.46875	0.0109277
Sro1105_g241880	0.984947	0.567812	0.0196903	-1.07968	0.673878
Sro1105_g241890	0.10133	0.0393392	-2.41506	-4.32687	0.0379107
Sro1105_g241900	0.000463599	0.00569727	-2.34622	-2.74094	0.000736423
Sro1105_g241910	0.011922	0.112499	1.39266	-1.23265	0.0195049
Sro1105_g241920	0.0137909	0.942815	1.42787	-0.0958628	0.0225809
Sro1105_g241930	0.000729324	0.102154	-1.95201	-3.17546	0.00116468
Sro1105_g241940	0.0619728	0.00247245	1.45778	-3.01843	0.00209284
Sro1105_g241950	0.0107278	0.240964	2.0981	1.54572	0.0175497
Sro1106_g241960	7.29563e-06	1	2.61728	0	1.05398e-05
Sro1106_g241970	0.100758	0.16213	-1.36593	-2.6279	0.163362
Sro1106_g241980	0.0159032	0.444553	1.78726	1.91909	0.0260518
Sro1106_g241990	0.379808	0.455744	0.608458	1.02799	0.542496
Sro1106_g242010	0.319037	0.0953708	0.704163	1.69478	0.0994872
Sro1106_g242040	0.0361397	0.374967	-2.2175	-1.55965	0.0592904
Sro1106_g242050	0.000789375	0.0175119	-1.85389	-1.73724	0.00126202
Sro1107_g242060	0.0546445	0.17282	-1.39792	3.2768	0.0894
Sro1107_g242070	2.12782e-07	0.0497583	-4.51514	-4.43078	2.80215e-07
Sro1107_g242080	0.020039	0.947527	1.66526	-0.22056	0.0328963
Sro1107_g242090	0.00240843	0.00736264	-2.23191	-2.95249	0.00388557
Sro1107_g242100	5.02741e-09	2.49714e-10	-4.0488	-4.50177	2.78967e-10
Sro1107_g242110	0.00356927	0.0411176	1.73854	1.35881	0.00579719
Sro1107_g242120	0.0269467	0.524939	-1.6619	1.14003	0.0441942
Sro1107_g242130	0.0947107	0.924483	-1.56279	0.243808	0.153729
Sro1108_g242140	0.000152425	5.5621e-06	-2.04777	-3.65023	4.83968e-06
Sro1108_g242150	0.428192	0.0196932	0.599286	3.7354	0.018135
Sro1108_g242160	0.0237983	0.0792029	-1.85749	-4.02071	0.0390541
Sro1108_g242170	6.0056e-06	0.0485153	2.9727	-1.54242	8.59197e-06
Sro1108_g242190	1.81776e-13	2.05822e-12	-4.95228	-5.6444	1.32551e-13
Sro1109_g242220	0.063668	0.922108	1.22721	-0.214669	0.104121
Sro1109_g242230	0.498061	0.535633	0.497781	-1.01504	0.636804
Sro1109_g242240	0.0387741	0.00647086	1.21304	2.68312	0.0056507
Sro1109_g242250	0.427861	0.0229078	-0.62744	1.68991	0.0213051
Sro1109_g242260	0.00028766	0.258452	2.2326	0.93237	0.000452081
Sro1109_g242270	0.647127	0.680017	0.306475	0.689505	0.794068
Sro1109_g242280	4.84504e-06	0.290295	-3.74605	-1.88093	6.87835e-06
Sro1109_g242290	0.000683418	1	-3.42089	0.0219256	0.0010911
Sro1109_g242300	6.50047e-05	0.877713	-2.9381	0.412215	9.96134e-05
Sro1109_g242310	1.06901e-05	0.0209299	2.49966	-2.61988	1.57065e-05
Sro1109_g242320	2.13933e-14	0.00274142	5.18398	-3.22558	2.10298e-14
Sro1109_g242330	0.00125796	0.117208	1.95199	-1.67595	0.00202271
Sro1109_g242350	0.06744	0.037853	-1.21914	-2.49632	0.0363361
Sro1109_g242360	0.321953	0.267625	0.591722	-0.871905	0.306822
Sro110_g054730	0.237228	0.0542321	-0.716761	-1.31401	0.0536854
Sro110_g054740	0.28791	0.114254	0.660113	1.08586	0.121341
Sro110_g054750	0.000184628	5.33868e-07	2.2227	3.47314	4.80038e-07
Sro110_g054760	0.00901897	0.159316	1.48269	1.06605	0.0147515
Sro110_g054770	9.41607e-08	1.52753e-13	5.19415	5.01177	2.03617e-13
Sro110_g054780	0.000130834	2.2661e-10	3.18854	4.18542	2.53307e-10
Sro110_g054781	0.646323	0.870437	-0.380642	-0.278262	0.839096
Sro110_g054790	8.77056e-13	8.94031e-06	-6.13702	-6.91442	6.65323e-13
Sro110_g054800	0.894514	0.469713	-0.10596	-0.576855	0.560026
Sro110_g054810	0.0863667	0.928413	-1.08017	0.207151	0.140512
Sro110_g054820	0.54307	1	0.370539	-0.00636414	0.743932
Sro110_g054830	3.07017e-05	0.00340031	-2.5699	-3.49229	4.62635e-05
Sro110_g054840	0.0132276	0.980899	-1.71946	0.113135	0.0216606
Sro110_g054850	0.451858	0.579803	0.45641	0.575866	0.645989
Sro110_g054860	0.927627	0.591883	0.0624794	0.472798	0.701637
Sro110_g054870	0.000442001	0.00952229	-2.15507	-1.92297	0.000701237
Sro110_g054880	0.0125989	2.80157e-09	2.71719	6.48906	2.91363e-09
Sro110_g054890	0.0439239	1.94376e-07	1.66026	3.66277	1.76916e-07
Sro110_g054900	0.722555	0.36014	0.272256	0.689331	0.424368
Sro110_g054910	0.838372	0.655117	-0.145704	0.38002	0.768404
Sro110_g054920	0.714464	0.616404	0.221663	0.441135	0.728343
Sro110_g054930	0.180944	0.551724	0.980733	-1.06261	0.287332
Sro110_g054940	0.0100568	0.230564	-2.11591	-2.34444	0.0164466
Sro110_g054950	0.0157585	2.81591e-05	2.40967	6.60508	2.36551e-05
Sro110_g054960	0.110759	0.870729	-1.14636	-0.245246	0.179138
Sro110_g054970	5.61037e-07	1.19295e-09	2.95266	4.62249	1.2629e-09
Sro110_g054980	0.00376396	0.499903	1.73726	0.533382	0.00611807
Sro110_g054990	0.996288	4.85136e-05	-0.00711115	3.39263	4.07331e-05
Sro110_g055000	0.0280398	0.157524	1.58941	-1.13776	0.0459976
Sro110_g055010	1.54285e-08	0.0205702	-6.40166	-5.05766	1.85648e-08
Sro110_g055020	0.00899586	0.6033	-1.52354	0.504016	0.0147103
Sro110_g055030	0.252101	0.00402621	0.738136	1.9965	0.00345077
Sro110_g055050	1.02323e-06	0.790365	-3.36511	-0.441266	1.39766e-06
Sro110_g055070	1.27232e-05	0.278724	-3.2095	-1.65418	1.88432e-05
Sro110_g055080	0.126568	0.768835	0.941037	-0.268139	0.203958
Sro110_g055090	0.339005	2.89207e-07	1.02877	3.40458	2.62816e-07
Sro110_g055100	0.00617233	0.142504	-1.93847	-1.84245	0.0100832
Sro1111_g242380	0.860539	0.675954	0.143991	0.978439	0.79017
Sro1111_g242390	0.480059	0.210683	-0.42043	-1.06618	0.237616
Sro1111_g242400	0.0434287	0.659704	1.14158	0.379762	0.0712447
Sro1111_g242401	0.0314808	0.70896	1.35996	0.480212	0.0516159
Sro1111_g242410	0.000665109	0.00577996	5.06643	5.33525	0.0010619
Sro1111_g242420	0.732	0.125796	-0.292372	2.0611	0.135337
Sro1111_g242450	0.877202	1	0.140025	0	0.977354
Sro1112_g242510	0.0811853	0.266416	-1.41133	2.74159	0.132211
Sro1112_g242520	0.0121442	0.594471	-1.40448	-0.672349	0.0198702
Sro1112_g242530	0.0219607	0.698821	-1.8012	-0.848013	0.0360351
Sro1112_g242540	0.000190076	0.802762	-3.98387	-0.709242	0.000296684
Sro1112_g242550	0.0989048	0.0240829	-1.58332	-4.77123	0.022481
Sro1112_g242560	1.12256e-05	0.0822128	-3.19075	-2.81217	1.65222e-05
Sro1112_g242570	0.0141544	6.50704e-05	-1.46016	-5.30283	5.43021e-05
Sro1112_g242580	0.0855223	0.0138705	-1.95468	-5.26402	0.0124961
Sro1112_g242590	6.04397e-05	0.0533968	-5.52204	-4.12943	9.23959e-05
Sro1113_g242620	0.0497909	0.0922426	2.76029	1.5703	0.0815996
Sro1113_g242630	0.0464314	0.0625992	1.58493	1.26491	0.0627372
Sro1113_g242680	0.7832	0.98694	-0.235174	0.0405488	0.933436
Sro1113_g242690	0.0256974	2.65445e-05	1.40651	2.76407	2.23161e-05
Sro1113_g242700	2.33535e-08	0.117907	-3.0355	-1.57523	2.86207e-08
Sro1113_g242710	0.117996	0.825745	-0.95643	0.230764	0.190462
Sro1113_g242720	0.104378	0.731193	0.947084	-0.320587	0.169087
Sro1113_g242730	0.00222707	0.529478	1.77449	0.539823	0.00359135
Sro1113_g242740	0.000342798	4.20969e-10	1.90542	5.07908	4.61973e-10
Sro1114_g242750	0.0143338	0.996566	1.99069	-0.0416157	0.0234837
Sro1114_g242760	0.58115	0.103844	0.532471	-2.68226	0.10935
Sro1114_g242770	0.267195	0.0107407	0.902409	-2.85392	0.00959587
Sro1114_g242780	0.764113	0.300776	-0.228245	-0.843779	0.350646
Sro1114_g242800	8.08221e-08	0.274624	-5.04815	-2.63542	1.02757e-07
Sro1114_g242810	4.12065e-10	0.00905296	-5.40447	-5.51714	4.20688e-10
Sro1114_g242820	0.133778	0.779267	-1.34775	0.69068	0.215251
Sro1116_g242850	0.0628843	0.370361	-1.2096	-0.71182	0.102831
Sro1116_g242860	0.94712	0.669456	-0.0564127	0.576286	0.783924
Sro1116_g242870	0.00687793	0.148976	-2.73819	-1.46756	0.0112338
Sro1116_g242880	0.136524	0.899591	-0.988678	0.26169	0.219649
Sro1116_g242890	0.677622	0.118951	0.275974	1.18893	0.127336
Sro1116_g242900	0.54217	0.260268	-0.367287	-0.861315	0.297419
Sro1116_g242910	1.86933e-05	1.34874e-11	3.40798	4.71829	1.63641e-11
Sro1116_g242920	0.245257	0.00199137	0.771148	3.19796	0.00168298
Sro1117_g242930	0.00101445	0.00488257	-1.8524	-1.95624	0.00162625
Sro1117_g242960	4.75406e-08	0.00370005	-3.10877	-2.09813	5.95075e-08
Sro1117_g242990	1	1	0	0.00441126	0.999987
Sro1117_g243000	1.12604e-09	0.134669	3.95085	1.32828	1.21619e-09
Sro1117_g243010	0.00022575	0.313841	2.24483	1.00615	0.000353378
Sro1117_g243040	0.152188	0.00101286	-1.34343	-2.29832	0.000841797
Sro1118_g243050	0.000702744	0.0319132	-2.39326	-2.34545	0.00112164
Sro1118_g243060	0.885996	0.327427	0.0981294	0.747203	0.383257
Sro1118_g243070	0.565343	0.757688	-0.419221	-0.644326	0.765822
Sro1118_g243110	0.827916	0.0755515	-0.14133	1.22	0.0769526
Sro1119_g243130	0.750591	8.56011e-05	-0.351357	3.73176	7.1207e-05
Sro1119_g243140	1.20991e-12	1.79769e-14	-5.33388	-5.8265	2.10298e-14
Sro1119_g243150	0.927946	0.00127696	0.0683109	-4.45635	0.00106707
Sro1119_g243180	0.000952058	0.86096	2.42217	-0.205812	0.00152463
Sro1119_g243190	0.381724	0.353771	-0.732341	-1.5783	0.416726
Sro1119_g243200	1.46952e-10	1.78873e-05	-3.72131	-3.47325	1.43765e-10
Sro1119_g243210	0.651767	0.466345	-0.495559	1.10774	0.556112
Sro1119_g243230	0.110512	0.548269	0.992832	-0.546312	0.178734
Sro1119_g243240	0.0841054	0.274624	0.985422	-0.831826	0.136903
Sro1119_g243250	0.0169896	0.25305	1.80597	2.08706	0.027854
Sro1119_g243260	0.0353795	0.996566	1.73989	-0.0831441	0.0580852
Sro1119_g243280	0.233097	0.422936	-0.95552	-1.58073	0.363924
Sro111_g055120	0.0141406	0.791273	-1.88979	0.477528	0.0231585
Sro111_g055130	0.144632	0.899092	0.96321	-0.143007	0.232134
Sro111_g055140	0.065598	0.859539	1.13605	0.211629	0.107211
Sro111_g055160	0.727151	0.688841	0.265644	-0.42913	0.802752
Sro111_g055180	0.00177781	4.57028e-06	2.1567	3.81453	3.98057e-06
Sro111_g055190	0.154124	0.0162986	-0.95733	-2.43017	0.0148469
Sro111_g055210	8.42961e-10	5.11574e-06	4.39842	3.93295	8.93525e-10
Sro111_g055230	0.796874	0.933319	0.168894	0.163003	0.941002
Sro111_g055240	0.0156388	0.653184	1.55578	0.556913	0.0256187
Sro111_g055250	0.0753185	0.0482579	-1.06349	-3.10443	0.0473658
Sro111_g055260	8.22078e-09	0.141538	3.56812	1.31542	9.55905e-09
Sro111_g055270	0.132033	0.136157	-1.06875	-1.44528	0.147805
Sro111_g055280	0.403623	0.0102969	0.536375	-1.94746	0.0091809
Sro111_g055290	1.23905e-05	0.941865	2.63666	-0.126867	1.83348e-05
Sro111_g055300	0.000427372	1.73525e-07	2.48522	3.681	1.5854e-07
Sro111_g055310	0.944853	0.35523	0.075521	-1.99818	0.418507
Sro111_g055330	0.469159	0.953563	-0.465997	-0.112799	0.665357
Sro111_g055340	0.820917	0.751713	0.161857	0.32394	0.86163
Sro111_g055341	0.519969	0.300739	0.460464	-1.5322	0.35042
Sro111_g055350	0.000174789	0.274624	-4.66113	-2.63104	0.000272392
Sro111_g055360	0.0707327	0.0180627	-2.00635	-2.62345	0.0165637
Sro111_g055370	8.52312e-14	0.00749844	-5.46243	-5.40951	5.53484e-14
Sro111_g055380	0.782296	2.22857e-05	0.255933	3.05829	1.8758e-05
Sro111_g055390	1.87003e-08	2.25199e-06	-3.40868	-3.47165	2.26671e-08
Sro111_g055400	6.16331e-06	0.00183401	-3.0508	-5.92909	8.82872e-06
Sro111_g055420	0.222393	0.127703	-0.760539	-1.04961	0.137498
Sro111_g055430	0.00375834	0.00950319	-1.48185	-2.0222	0.00610854
Sro111_g055431	2.11205e-05	0.814127	-3.20322	0.541636	3.16643e-05
Sro111_g055440	0.166599	0.575498	-0.80785	0.618618	0.265717
Sro111_g055450	0.342709	0.433733	0.649413	1.30929	0.512811
Sro111_g055460	0.718703	0.823042	0.225463	-0.299032	0.893453
Sro1120_g243290	0.00453691	0.0664192	-1.76469	1.8733	0.00740116
Sro1120_g243310	0.635552	0.0151722	0.380932	-2.49802	0.0137478
Sro1120_g243320	0.143397	0.526658	-1.09602	-0.50612	0.230271
Sro1120_g243330	0.167657	0.00653827	-1.06143	-3.13123	0.0057144
Sro1120_g243350	2.49175e-06	0.35969	-2.68525	-1.14147	3.48541e-06
Sro1120_g243360	1.43833e-05	0.202974	-3.98091	-1.81654	2.13883e-05
Sro1120_g243370	0.00275904	0.36427	2.03072	-1.64119	0.00445917
Sro1121_g243400	0.131974	0.0743584	-0.969689	-1.77092	0.075667
Sro1121_g243410	0.619184	0.0394178	0.336013	-1.44313	0.0380096
Sro1121_g243420	0.0848799	0.295078	0.995764	-1.00015	0.138155
Sro1121_g243430	0.00745454	1.25253e-08	1.54661	-3.98297	1.2583e-08
Sro1121_g243440	0.0223363	0.0894472	-1.28837	-1.60277	0.0366642
Sro1121_g243450	0.00957697	0.777354	-1.56186	0.510825	0.0156688
Sro1121_g243460	0.0707402	0.704452	1.26923	0.953985	0.115552
Sro1122_g243470	0.869604	0.897111	-0.209221	0.338129	0.966546
Sro1122_g243480	0.0069119	0.615425	-2.03771	-0.989645	0.0112909
Sro1122_g243490	1.13672e-05	4.80016e-10	3.72365	4.89404	5.25029e-10
Sro1122_g243500	8.08228e-06	2.03543e-16	3.90183	6.01684	0
Sro1122_g243510	4.24096e-11	1.72445e-12	-4.12928	-7.44119	2.14963e-12
Sro1122_g243520	0.00123865	0.729544	-2.28824	0.749159	0.00199077
Sro1122_g243530	0.239932	0.566367	0.807489	0.44426	0.373873
Sro1122_g243540	1.17541e-07	0.013549	-4.02442	-3.53122	1.52421e-07
Sro1122_g243550	0.00126849	0.167411	-2.85067	-2.90135	0.00203995
Sro1122_g243560	0.0134173	0.462516	1.45407	1.77969	0.021975
Sro1122_g243570	0.0183467	1	1.60927	0.0411162	0.0301128
Sro1122_g243580	3.76564e-07	2.02092e-06	3.01537	3.17978	5.02343e-07
Sro1123_g243600	0.00424697	0.701465	2.07979	-0.942363	0.00692559
Sro1123_g243610	1.51569e-05	0.462516	3.39175	1.77969	2.25355e-05
Sro1123_g243620	0.241006	0.105181	0.706617	-2.06438	0.110846
Sro1123_g243640	0.000512253	0.000909334	2.15863	3.22373	0.000755007
Sro1123_g243650	0.465353	0.0636235	0.455095	2.05753	0.0638686
Sro1123_g243660	0.48158	0.194867	0.448208	0.920879	0.218701
Sro1123_g243670	1	0.228644	0.000768777	-1.09323	0.258962
Sro1123_g243680	0.00302936	0.85398	1.81646	0.203705	0.00490536
Sro1123_g243690	0.0472542	0.0349859	-1.27026	-1.51033	0.0334752
Sro1123_g243700	1.31119e-07	0.0441901	-4.59746	-4.27948	1.7046e-07
Sro1123_g243710	0.012538	1	1.75152	0	0.020528
Sro1123_g243720	2.84067e-05	0.572903	-3.33061	0.714765	4.27059e-05
Sro1123_g243730	0.00124093	0.701833	-2.7707	-0.825352	0.00199448
Sro1124_g243740	0.111162	1.19575e-05	1.10055	4.66005	1.01928e-05
Sro1124_g243750	0.107345	0.0477869	1.82008	2.26873	0.046867
Sro1124_g243760	4.96873e-08	0.175175	-3.45402	-2.62376	6.21715e-08
Sro1124_g243770	2.89699e-06	0.942266	-2.923	-0.149252	4.06105e-06
Sro1124_g243780	1.00065e-07	0.277037	-4.04951	-1.40618	1.29178e-07
Sro1124_g243790	0.0197835	0.00592674	1.46453	1.92418	0.00515374
Sro1124_g243800	0.00428798	0.0196501	1.52274	2.67703	0.00699238
Sro1124_g243810	0.00489537	3.49783e-05	2.4742	6.79076	2.92815e-05
Sro1124_g243830	0.00418169	0.00015569	1.53267	2.84319	0.000128929
Sro1124_g243840	0.0335244	0.793417	1.12081	0.292693	0.0549864
Sro1124_g243850	0.0589368	0.705965	1.09623	-0.728938	0.0963962
Sro1124_g243860	0.112104	0.0934067	1.74577	1.95739	0.0972351
Sro1125_g243881	0.000471375	0.16518	2.63208	1.69452	0.000748382
Sro1125_g243882	0.541555	0.106085	0.542026	1.14628	0.112005
Sro1125_g243890	0.111668	0.485341	-1.16629	-0.838672	0.180621
Sro1125_g243910	0.00108029	0.587268	-1.90693	-0.611422	0.00173374
Sro1125_g243920	0.00106665	0.0125746	-2.88505	-2.72247	0.00171157
Sro1125_g243930	0.000617078	2.56364e-05	-3.03179	-3.69288	2.15219e-05
Sro1125_g243940	0.453678	0.52413	-0.449815	-0.629472	0.623299
Sro1125_g243950	0.101996	0.597837	0.994307	-0.78154	0.165363
Sro1125_g243960	3.13221e-05	0.84585	2.55559	0.235842	4.71979e-05
Sro1125_g243970	0.0500858	0.348096	1.1756	1.52382	0.0820994
Sro1125_g243990	5.65464e-06	0.334319	-4.4214	-1.64625	8.07538e-06
Sro1125_g244000	4.10994e-07	0.703038	-3.85564	-0.62244	5.49013e-07
Sro1125_g244010	0.311682	0.351212	0.793302	-2.12953	0.413606
Sro1126_g244030	0.06893	0.538089	-1.07367	-0.633234	0.112605
Sro1126_g244040	0.00070377	0.336494	-2.31783	0.993737	0.00112358
Sro1126_g244050	0.00211463	0.588391	-2.12312	0.704492	0.00340842
Sro1126_g244060	0.00126029	2.64215e-05	2.30411	3.02094	2.22092e-05
Sro1126_g244070	0.00584522	0.589164	-1.52343	-0.594487	0.00954505
Sro1126_g244080	0.196923	0.92307	-0.810822	-0.147963	0.310817
Sro1126_g244090	0.0463542	0.0637564	-1.32467	-2.22699	0.0639998
Sro1126_g244100	0.444511	0.94787	0.895059	0.177725	0.637054
Sro1126_g244110	6.98255e-06	0.190732	-2.86041	-1.3826	1.00705e-05
Sro1126_g244130	2.17984e-07	0.132299	-8.80232	-3.48843	2.88001e-07
Sro1126_g244140	0.767136	0.84058	0.475159	-0.301174	0.923844
Sro1127_g244160	0.00183313	0.000160878	-3.99622	6.65621	0.000133177
Sro1127_g244170	0.40915	0.248709	0.507004	1.10131	0.282741
Sro1127_g244180	0.00246933	3.73947e-14	2.79492	4.83364	5.53484e-14
Sro1127_g244200	0.905551	0.930566	0.0910396	0.160686	0.982344
Sro1127_g244210	0.00132729	0.0578995	-2.51612	-4.0806	0.00213673
Sro1127_g244220	3.17555e-05	0.0801555	-3.16654	-3.18167	4.7827e-05
Sro1127_g244230	0.0606245	0.444277	1.20626	-0.875738	0.0991652
Sro1127_g244240	0.926076	0.315098	-0.0679427	-1.55573	0.368112
Sro1128_g244250	0.0692043	0.863753	1.02544	0.222734	0.113046
Sro1128_g244260	0.936502	0.431504	-0.0587366	-0.982519	0.511658
Sro1128_g244270	1.33173e-06	0.0362901	2.67316	1.61091	1.83271e-06
Sro1128_g244280	0.00311326	0.377068	1.93009	0.76762	0.00504482
Sro1128_g244290	0.0386334	0.0556661	1.24424	-1.3502	0.0552661
Sro1128_g244291	0.397525	0.831308	0.527079	0.48368	0.581139
Sro1128_g244300	0.000181977	0.00320747	2.24599	1.9793	0.000283714
Sro1128_g244310	0.480295	0.595653	0.427919	-0.62778	0.677639
Sro1128_g244320	0.440022	0.506991	-0.65115	-1.03841	0.604288
Sro1129_g244340	0.903241	1.24576e-09	-0.252083	6.8304	1.32143e-09
Sro1129_g244350	0.157579	0.701465	-1.46436	-0.815578	0.251911
Sro1129_g244360	0.277669	0.697867	0.628743	0.528635	0.42631
Sro1129_g244370	0.956041	0.541808	-0.0862177	1.3446	0.644293
Sro1129_g244400	0.636482	0.463508	0.369137	0.767037	0.552487
Sro1129_g244410	0.300367	1	0.64359	0.0128331	0.456597
Sro1129_g244411	0.707741	0.769913	-0.316361	-0.599773	0.879148
Sro112_g055480	0.00451672	0.750284	1.98968	-0.315593	0.00736757
Sro112_g055490	0.128515	0.888392	1.08469	-0.407484	0.206937
Sro112_g055500	0.761516	0.000582813	0.221393	-2.21919	0.000481401
Sro112_g055510	0.833769	0.778272	0.153158	-0.379334	0.88606
Sro112_g055540	6.61942e-05	0.474278	2.53511	0.602065	0.000101388
Sro112_g055550	0.0107278	5.866e-06	-1.35409	-4.13933	5.09404e-06
Sro112_g055580	0.00706031	0.674452	1.59817	-0.914278	0.0115385
Sro112_g055600	0.862951	0.990763	0.107809	-0.0349508	0.972124
Sro112_g055610	0.527606	0.798928	0.369789	0.255621	0.728634
Sro112_g055620	0.138632	0.783043	0.94308	0.424319	0.222816
Sro112_g055630	0.448548	0.546265	0.431611	-0.541461	0.642018
Sro112_g055640	5.04197e-06	0.329134	-3.133	-1.47056	7.16477e-06
Sro112_g055650	0.246402	0.481117	0.702423	1.29386	0.382916
Sro112_g055660	0.632952	0.755454	-0.344752	0.790795	0.827747
Sro112_g055690	0.16778	0.226669	1.09217	-0.886242	0.256577
Sro112_g055710	0.000528599	0.357081	-1.98246	-1.35582	0.000840924
Sro112_g055720	2.53699e-09	0.697486	-4.65838	-0.928978	2.81165e-09
Sro112_g055770	0.060647	0.855019	-2.17977	0.520482	0.0992026
Sro112_g055780	4.27323e-06	0.094089	-4.24135	-3.7826	6.06278e-06
Sro112_g055790	0.00567409	0.0198825	2.36221	2.22914	0.00926994
Sro112_g055791	0.110127	0.604354	1.23547	-0.480518	0.178086
Sro112_g055792	0.0529002	1	1.48919	0.00485839	0.0866393
Sro112_g055810	0.289004	0.711809	1.12813	-0.508868	0.441528
Sro112_g055830	0.977021	0.81857	-0.0290384	0.285341	0.917129
Sro112_g055840	0.000588478	1.37655e-05	2.01647	2.92267	1.16939e-05
Sro112_g055850	0.0709917	0.923267	1.06892	0.157021	0.115963
Sro112_g055870	0.632957	0.688315	0.279907	-0.430904	0.802368
Sro1130_g244430	0.000444123	0.000263709	2.78866	4.06473	0.000217195
Sro1130_g244450	0.0777999	0.236712	-1.0424	-0.884325	0.126763
Sro1130_g244460	0.0546908	0.0130175	1.21364	1.68115	0.0117086
Sro1130_g244470	0.572802	0.560708	0.565612	0.520533	0.665452
Sro1130_g244480	0.567497	0.571634	-0.354398	-0.490299	0.678187
Sro1130_g244490	4.63202e-15	0.00142655	-5.10926	-4.4443	0
Sro1130_g244500	3.94729e-09	0.486398	-5.5902	-1.34292	4.47289e-09
Sro1130_g244510	5.31221e-12	0.903834	-5.10963	-0.155343	4.44025e-12
Sro1130_g244520	0.00682579	0.366319	1.5679	0.821327	0.0111473
Sro1130_g244530	0.119475	0.0658237	0.925544	-1.32308	0.0662731
Sro1130_g244540	0.0925729	0.198111	-1.1585	-1.74496	0.150246
Sro1130_g244550	9.33903e-06	0.0514091	-3.03427	-1.98068	1.36035e-05
Sro1130_g244560	0.943377	0.270407	-0.0604014	-0.852435	0.310269
Sro1130_g244570	0.41992	0.0280383	0.591509	-4.86083	0.0264314
Sro1131_g244580	0.728528	1	-0.411592	0	0.900053
Sro1131_g244590	3.51063e-05	0.0445718	2.541	-1.35255	5.29854e-05
Sro1131_g244600	0.187863	0.760254	0.772718	-0.429618	0.297419
Sro1131_g244610	0.00129328	0.516832	-2.3142	-0.985622	0.00208124
Sro1131_g244620	0.450154	0.208427	0.642118	-1.41712	0.234569
Sro1131_g244630	0.00528879	0.979381	-1.79819	0.119042	0.00863212
Sro1131_g244640	0.955427	0.97519	-0.0420694	0.145448	0.99562
Sro1131_g244650	0.111826	0.239246	-1.15872	-0.838499	0.180896
Sro1131_g244660	0.00226559	0.22642	-2.21464	-1.94386	0.00365281
Sro1131_g244670	0.0429554	0.765316	-2.28816	-0.672533	0.0704825
Sro1131_g244680	0.486945	0.850405	0.488558	0.302776	0.684853
Sro1131_g244690	0.00013694	0.590824	-2.14208	-1.03661	0.000212444
Sro1131_g244700	1.82603e-07	4.88374e-05	-2.86988	-3.04198	2.39655e-07
Sro1131_g244720	0.005936	0.486377	1.90957	-0.831792	0.00969183
Sro1132_g244730	0.010863	4.56946e-09	-1.58053	-4.21176	4.72036e-09
Sro1132_g244740	0.0318386	0.436981	1.43681	1.00174	0.0521916
Sro1132_g244750	2.82565e-05	0.000483681	2.25535	2.82801	4.24747e-05
Sro1132_g244760	0.56962	9.94479e-06	-0.355464	-3.04519	8.54651e-06
Sro1132_g244770	0.674895	0.296118	0.308829	-0.952322	0.344568
Sro1133_g244780	0.766468	0.398327	0.189185	0.905085	0.470638
Sro1133_g244790	0.0134244	0.828832	1.44282	0.306041	0.021987
Sro1133_g244800	0.652796	0.721568	0.286106	-0.452453	0.834207
Sro1133_g244810	0.000863674	8.9211e-20	3.47239	6.81362	0
Sro1133_g244820	3.12645e-05	7.67688e-05	2.78593	3.13674	4.71083e-05
Sro1133_g244830	0.00342079	0.465088	1.84223	1.33338	0.00554961
Sro1133_g244840	0.390561	0.181676	0.481355	1.47353	0.201172
Sro1133_g244850	1.03048e-05	8.0803e-09	3.49559	5.37887	8.21374e-09
Sro1133_g244860	0.0135049	0.10434	1.55624	-1.2468	0.0221219
Sro1133_g244870	0.00231709	0.937494	1.78392	0.11223	0.00373529
Sro1133_g244880	0.0746248	0.462817	1.1108	1.14465	0.121697
Sro1134_g244900	0.104063	0.235983	-1.0538	-1.02696	0.16863
Sro1134_g244910	0.00137682	0.560574	2.991	0.566087	0.00221602
Sro1134_g244930	0.00122605	0.0617625	-2.16802	-3.22101	0.00196967
Sro1134_g244940	0.00885199	0.667109	1.64506	-0.613146	0.0144748
Sro1134_g244950	0.0155856	0.444553	1.57309	0.779851	0.0255322
Sro1134_g244960	0.0354205	0.086668	1.13207	1.87982	0.0581442
Sro1134_g244970	0.00640298	0.901885	1.59357	0.238642	0.0104572
Sro1135_g245000	0.00957733	0.255453	-1.88813	-1.85749	0.0156701
Sro1135_g245010	2.26611e-07	0.00648796	-3.1328	-2.3673	2.99916e-07
Sro1135_g245020	0.301514	0.672931	0.787907	-0.94705	0.458167
Sro1135_g245030	0.0516385	0.163894	1.47738	0.992789	0.0845757
Sro1135_g245040	0.0544558	0.994996	-1.22841	-0.0342781	0.0890985
Sro1135_g245050	0.25577	0.444111	-0.81362	1.92618	0.396109
Sro1135_g245060	0.400992	0.0638207	0.54211	1.27842	0.0640594
Sro1135_g245070	0.51896	0.313467	0.440392	1.10041	0.366038
Sro1135_g245080	0.567641	0.469735	0.428881	0.912354	0.560108
Sro1135_g245090	0.000970845	0.63287	-1.88062	-0.713439	0.00155506
Sro1135_g245100	0.00528647	0.71826	1.59994	-0.344148	0.00862818
Sro1135_g245110	0.523194	0.520969	0.498629	-0.55842	0.620137
Sro1136_g245120	0.0599803	0.783299	1.01673	0.273835	0.0981163
Sro1136_g245130	5.10589e-09	1.67688e-11	4.84063	4.96175	2.02043e-11
Sro1136_g245140	2.06509e-06	0.0842536	2.95452	1.56785	2.87185e-06
Sro1136_g245150	0.568867	0.923986	0.353376	0.107626	0.769366
Sro1136_g245160	0.901427	0.103615	-0.090941	-1.41574	0.109121
Sro1136_g245170	0.654338	0.979092	-0.496451	-0.114677	0.846038
Sro1136_g245180	0.00472827	0.000747553	2.22067	2.15889	0.00062022
Sro1136_g245190	2.17451e-06	9.15798e-09	3.97076	4.43746	9.25125e-09
Sro1136_g245200	0.0554252	0.00412931	1.98385	3.55034	0.00354148
Sro1136_g245210	0.0815581	0.197315	-1.06055	-1.69392	0.132808
Sro1136_g245220	0.222393	0.286407	-0.675381	-1.41476	0.331816
Sro1136_g245230	2.75695e-08	0.000251287	-3.71721	-2.69029	3.3889e-08
Sro1136_g245240	0.833629	0.377242	-0.154302	1.06857	0.445598
Sro1136_g245250	0.314733	0.873605	-0.571485	0.206499	0.476069
Sro1136_g245260	0.0123753	0.313316	-2.31441	1.83187	0.0202624
Sro1137_g245270	0.984268	0.329583	-0.0194354	-1.53949	0.386211
Sro1137_g245280	0.00107091	0.323158	-3.75411	-1.82226	0.00171816
Sro1137_g245290	0.0169207	2.23803e-06	-1.31671	-3.23725	1.97196e-06
Sro1137_g245300	0.0426688	0.129098	1.13089	1.39446	0.0700364
Sro1137_g245310	0.211465	0.779567	-0.748242	0.313411	0.332457
Sro1137_g245330	0.0326362	5.19774e-13	2.06553	5.28836	6.7564e-13
Sro1137_g245340	0.56191	0.79448	0.440856	-0.649168	0.762673
Sro1139_g245400	0.265503	0.591492	-0.803216	-0.720782	0.409603
Sro1139_g245420	0.755516	0.726504	-0.239801	0.339958	0.839352
Sro1139_g245430	0.00972456	0.0361039	1.73286	1.59052	0.0159029
Sro1139_g245440	0.345226	0.0744364	0.612408	1.78631	0.0757305
Sro1139_g245460	0.000118911	0.964072	-2.90353	-0.179536	0.000183878
Sro113_g055890	8.68465e-05	0.649393	2.40263	0.474823	0.000133628
Sro113_g055900	1.88625e-05	0.571008	2.38165	-0.514694	2.81799e-05
Sro113_g055910	2.56672e-07	1.80043e-07	3.95688	4.82112	1.64123e-07
Sro113_g055930	5.78185e-05	0.101427	2.31759	1.84364	8.82375e-05
Sro113_g055940	0.000221979	0.758175	2.38286	0.368638	0.000347378
Sro113_g055950	0.0185281	1	-2.12017	-0.00426833	0.0304057
Sro113_g055970	0.885394	0.444845	0.10328	-0.76636	0.529164
Sro113_g055980	0.267405	0.971868	-0.682851	-0.0823774	0.412258
Sro113_g055990	0.567522	0.77552	-0.366814	-0.356989	0.768149
Sro113_g056000	0.0292529	0.741718	1.30724	-0.340692	0.0480004
Sro113_g056020	0.00191115	0.428949	2.55747	-1.16374	0.00308291
Sro113_g056030	0.020633	0.0497583	-1.92319	-1.54354	0.0338628
Sro113_g056050	0.000131231	0.000786977	-2.73335	-3.03282	0.000203421
Sro113_g056060	3.95825e-09	0.027346	-3.85255	-3.26586	4.4876e-09
Sro113_g056070	5.15677e-13	5.50885e-07	-4.52453	-5.90517	3.76813e-13
Sro113_g056080	9.77565e-05	0.403891	-3.49058	-1.83252	0.000150716
Sro113_g056110	0.346971	0.939187	-0.599783	-0.205853	0.518535
Sro113_g056130	0.998529	0.880236	-0.00458435	0.268135	0.957734
Sro113_g056140	0.0221091	0.568864	1.71343	1.06561	0.0362907
Sro113_g056150	0.146965	0.92649	1.16701	0.145829	0.235714
Sro113_g056160	0.328009	0.0718117	-0.552255	-1.89624	0.0728058
Sro113_g056170	3.44976e-07	0.828864	-3.81663	-0.525325	4.59488e-07
Sro1140_g245500	0.94164	0.473902	-0.0573994	-1.29298	0.565236
Sro1140_g245510	0.140772	0.188617	0.976074	-1.07141	0.211283
Sro1140_g245520	2.58199e-09	0.0012769	5.02363	6.50997	2.8701e-09
Sro1140_g245530	0.0252304	0.000862199	1.58625	4.54252	0.000715668
Sro1140_g245540	0.0250722	0.31918	-1.41067	-2.18668	0.0411167
Sro1140_g245550	5.35259e-07	0.0208056	-3.51306	-3.16112	7.1763e-07
Sro1140_g245560	2.071e-08	0.0805908	-3.70717	-2.08917	2.52254e-08
Sro1141_g245580	9.54862e-05	0.906884	-3.2736	-0.35121	0.000147261
Sro1141_g245590	0.0798136	0.653691	-1.39506	-0.958999	0.12998
Sro1141_g245600	0.00338271	0.00621582	-1.70876	-3.02453	0.00541441
Sro1141_g245610	0.836661	0.218466	0.189648	-2.42248	0.246828
Sro1141_g245620	0.00794732	0.00822435	1.86118	3.36177	0.00723672
Sro1141_g245630	1.8226e-07	0.250746	-4.79259	-2.81929	2.39243e-07
Sro1141_g245640	4.01159e-14	0.00183505	-5.23398	-3.67719	2.10298e-14
Sro1141_g245650	1.51871e-12	0.107073	-5.38944	-3.29177	1.2029e-12
Sro1141_g245670	4.61624e-06	0.0924963	-4.83313	-4.07409	6.54998e-06
Sro1141_g245680	0.0775075	0.451528	1.87779	-1.80339	0.126373
Sro1141_g245690	0.016426	0.0207113	-1.37807	-2.9868	0.0191691
Sro1141_g245700	0.00312429	0.258678	-1.98458	-1.92922	0.00506228
Sro1142_g245750	0.0059893	0.247413	-1.66356	-1.41624	0.00977929
Sro1142_g245760	0.000695662	0.231614	2.88488	2.29989	0.00111046
Sro1142_g245770	1.37825e-05	0.955069	2.37329	-0.101331	2.04583e-05
Sro1142_g245780	0.0524165	0.850941	1.08562	-0.214446	0.0858287
Sro1142_g245790	3.15838e-08	0.168593	-4.08208	-2.67474	3.89539e-08
Sro1142_g245800	0.00277154	0.197117	-1.94528	-1.99636	0.00447956
Sro1142_g245810	0.848869	0.0635233	-0.142416	1.41898	0.0637571
Sro1142_g245820	0.300203	0.163927	-0.862008	1.72848	0.179648
Sro1142_g245830	0.710836	0.579676	-0.244892	-0.685893	0.687267
Sro1142_g245840	0.000159031	0.00330875	-2.75773	-3.71148	0.000247231
Sro1142_g245850	0.304624	0.0578995	-1.02112	-4.0806	0.0576483
Sro1143_g245910	0.000113315	0.851844	2.25777	0.338825	0.000175388
Sro1143_g245950	0.0431436	0.543157	-1.05884	-0.558509	0.0707951
Sro1143_g245960	0.0265606	0.0397503	-1.20145	-1.85492	0.0383599
Sro1143_g246000	0.307023	0.969729	-0.768514	-0.165213	0.465617
Sro1143_g246010	0.516605	0.444553	-0.569316	1.91909	0.527491
Sro1143_g246021	0.463856	0.322522	0.45823	0.826919	0.377311
Sro1143_g246030	0.038685	4.81813e-06	-1.60678	-3.3577	4.20764e-06
Sro1144_g246040	0.87605	0.707679	0.134132	-0.629997	0.821034
Sro1144_g246050	0.007756	0.481893	-1.49431	-0.988715	0.0126744
Sro1144_g246060	0.088058	0.998973	1.19894	0.0350492	0.143108
Sro1144_g246070	6.08827e-17	9.50988e-14	-8.43795	-6.28302	0
Sro1144_g246080	3.11777e-05	0.000532739	-2.72867	-4.66566	4.6969e-05
Sro1144_g246090	0.00319436	0.450266	1.84408	0.693324	0.00517981
Sro1144_g246120	0.00112647	0.153859	-1.8288	1.62543	0.00180856
Sro1145_g246171	0.121609	0.834914	-1.16	-0.53207	0.196177
Sro1145_g246180	0.213652	0.205626	0.69138	1.67085	0.231284
Sro1145_g246190	0.487251	0.996925	0.421931	-0.0518903	0.685291
Sro1145_g246210	0.103216	0.307733	1.28849	-0.84362	0.167314
Sro1145_g246220	0.0493522	0.579803	-1.51081	1.19545	0.0809109
Sro1145_g246230	0.0475973	0.0060788	-3.82311	2.39991	0.00529087
Sro1145_g246240	1.86738e-05	0.00291308	-2.37008	1.96352	2.78976e-05
Sro1145_g246250	0.673262	0.984081	0.302686	0.0393559	0.860865
Sro1145_g246260	4.51348e-07	0.000358586	-2.69174	-2.72186	6.031e-07
Sro1145_g246270	0.187047	0.855019	0.92499	-0.225253	0.29626
Sro1146_g246280	0.571187	1	-0.502606	0	0.771473
Sro1146_g246290	3.33285e-05	0.0176932	-2.23323	-2.086	5.02682e-05
Sro1146_g246300	9.03693e-10	0.0189952	-4.85623	-4.86483	9.61185e-10
Sro1146_g246310	0.520202	0.167198	0.404963	-1.4958	0.183317
Sro1146_g246320	0.770563	0.0403256	0.182805	-1.46628	0.0389505
Sro1146_g246330	0.98041	0.996568	-0.0315478	0.0232345	0.999311
Sro1146_g246340	0.407379	0.545818	-0.5408	-0.680403	0.593184
Sro1147_g246350	1.66797e-06	0.304913	-4.90145	1.69996	2.30649e-06
Sro1147_g246360	0.00826462	0.142504	1.79998	1.08326	0.0135168
Sro1147_g246370	0.0121638	0.613328	1.54698	0.601717	0.0199031
Sro1147_g246371	0.304073	0.915605	-0.788847	-0.235166	0.461742
Sro1147_g246380	0.241047	0.327898	-0.779928	-1.09011	0.3754
Sro1147_g246400	0.94405	0.297538	-0.047583	-1.32037	0.346325
Sro1147_g246410	0.0132122	0.00391357	-1.95364	-3.12953	0.00335131
Sro1147_g246430	0.0607257	1.72106e-06	1.33246	4.31503	1.51664e-06
Sro1148_g246440	0.0553815	0.541845	1.76037	0.940395	0.0906135
Sro1148_g246450	0.0021532	0.462516	2.20981	1.77969	0.00346986
Sro1148_g246460	0.0308392	0.690527	-2.19617	0.761896	0.0505881
Sro1148_g246480	0.000451201	0.283606	-3.39614	-2.23836	0.000716151
Sro1148_g246490	7.72417e-06	0.00442781	4.35079	3.44059	1.11643e-05
Sro1149_g246520	0.0311007	0.11729	-1.42387	-1.34517	0.0510203
Sro1149_g246530	6.19594e-06	0.018933	-4.39178	-4.91571	8.87751e-06
Sro1149_g246540	0.840154	0.341131	0.136659	1.72425	0.401192
Sro1149_g246550	0.0875473	0.985893	1.02645	0.0449122	0.142408
Sro1149_g246560	0.00149422	0.826623	2.50598	0.241278	0.00240769
Sro1149_g246570	0.00664701	0.0936271	1.68652	1.79229	0.0108572
Sro1149_g246580	0.625311	0.924368	-0.314655	0.180208	0.821034
Sro1149_g246590	7.1697e-06	0.0678136	-3.37022	-1.98689	1.03484e-05
Sro1149_g246610	1.49446e-07	1.24165e-15	3.79746	6.33244	0
Sro114_g056190	0.159682	0.00157591	-0.79875	-2.26895	0.00132313
Sro114_g056200	0.00881939	0.436568	1.67558	-0.598653	0.0144202
Sro114_g056240	0.431648	0.567386	-0.545127	-0.85393	0.622375
Sro114_g056250	0.00821287	0.0820748	2.56977	-2.06219	0.013435
Sro114_g056280	0.0703097	0.00116037	-1.06405	-3.47586	0.000967023
Sro114_g056290	0.854068	0.795424	-0.14066	0.56851	0.898781
Sro114_g056310	0.822191	0.542335	-0.193613	-0.943797	0.64499
Sro114_g056320	2.41485e-08	0.274624	-5.06521	-2.63542	2.96166e-08
Sro114_g056330	0.00725502	0.772433	1.88356	0.622989	0.011857
Sro114_g056340	0.636204	0.352455	0.464325	-1.48921	0.41507
Sro114_g056350	0.822709	0.230116	-0.159223	1.22644	0.260796
Sro114_g056360	0.00033896	0.660157	-2.01236	-0.683272	0.000535231
Sro114_g056370	0.187948	0.486555	-0.881372	-1.40038	0.29755
Sro114_g056380	7.34959e-13	1	-4.92343	0.0171392	5.49271e-13
Sro114_g056390	0.423454	0.494114	-0.497008	-0.72623	0.588582
Sro114_g056400	0.201443	0.209649	-0.761694	-1.23053	0.236297
Sro114_g056410	0.000914778	0.0586392	1.77806	1.82487	0.00146385
Sro114_g056450	0.715894	0.214536	0.282459	-1.95988	0.242139
Sro114_g056460	0.000663791	0.0550557	-2.34363	-4.33042	0.00105958
Sro114_g056480	0.365541	0.976044	0.567027	-0.0529873	0.541485
Sro114_g056490	0.267371	0.614172	-0.744042	-0.427681	0.41221
Sro114_g056500	0.561787	0.669735	-0.408113	-0.420863	0.762563
Sro114_g056510	0.958511	0.363701	0.0393163	-0.733598	0.428919
Sro114_g056520	0.471901	0.541845	-0.453727	-0.483114	0.644341
Sro114_g056530	0.0010192	0.97319	1.83267	-0.0543884	0.00163317
Sro114_g056540	0.211917	0.628898	0.82643	-0.780685	0.333157
Sro114_g056550	0.538991	0.928215	0.387482	-0.235442	0.739745
Sro114_g056560	1.79209e-05	0.0519461	2.69492	1.47773	2.67487e-05
Sro1150_g056891	0.156176	0.206286	-0.845011	-2.09291	0.232134
Sro1150_g246620	0.170135	0.486816	1.09833	-1.3471	0.271064
Sro1150_g246630	1.05324e-12	0.321568	4.08811	1.05015	8.08895e-13
Sro1150_g246631	6.1066e-07	0.199957	3.13251	2.15971	8.22673e-07
Sro1150_g246640	0.0107996	0.988844	-1.58948	-0.0736171	0.0176669
Sro1150_g246650	0.644821	0.322189	0.274652	-0.881484	0.376908
Sro1150_g246660	0.222712	6.35123e-07	1.74159	-6.04065	5.70926e-07
Sro1150_g246670	1.99806e-11	0.00344467	-5.1127	-5.46691	1.76569e-11
Sro1150_g246680	0.175229	0.118804	-0.8056	-1.09845	0.127167
Sro1150_g246690	0.794112	0.656225	0.200813	-0.478572	0.769518
Sro1150_g246700	0.00133283	0.0986081	2.30355	-1.35993	0.00214581
Sro1151_g246710	0.458632	0.985893	-0.425571	0.0431581	0.653692
Sro1151_g246720	0.309301	0.410236	0.626184	0.752	0.468584
Sro1151_g246730	0.00025811	5.7338e-12	2.71473	5.48391	7.1506e-12
Sro1151_g246740	0.00659265	0.0174437	1.71897	1.589	0.0107686
Sro1151_g246770	0.413263	0.762718	0.492263	0.310416	0.600399
Sro1151_g246780	6.81024e-11	4.48934e-12	5.47928	5.42032	5.63124e-12
Sro1151_g246790	0.0121675	1.66905e-06	1.84819	3.14486	1.4713e-06
Sro1151_g246800	0.000345884	0.0658035	2.77588	1.64429	0.00054662
Sro1151_g246810	0.192257	0.0349535	-0.879233	-1.65953	0.0334355
Sro1152_g246820	0.546343	0.603912	-0.391234	-0.892064	0.715474
Sro1152_g246850	0.00196063	0.000353131	1.68857	2.42622	0.000291893
Sro1152_g246860	0.518702	0.682008	-0.469538	-0.35147	0.719547
Sro1152_g246870	0.0101361	0.9672	1.48294	-0.0732435	0.0165727
Sro1152_g246880	0.788956	0.896407	0.184928	0.15327	0.936905
Sro1152_g246890	7.34547e-05	4.98205e-05	-2.4509	-2.52966	4.18525e-05
Sro1152_g246900	0.0003999	9.7921e-08	-2.16603	-3.4229	9.15459e-08
Sro1152_g246910	0.457535	0.307732	0.479852	-0.736042	0.359326
Sro1152_g246920	0.0215626	0.208953	-1.99207	-1.74917	0.035354
Sro1152_g246930	0.152799	0.0335416	-0.867155	-2.13572	0.0320002
Sro1152_g246940	0.170384	0.0298009	-1.23324	2.83099	0.028233
Sro1152_g246950	0.551957	0.000543688	0.365008	2.92868	0.000450062
Sro1152_g246960	0.000410256	0.817601	2.16204	0.237912	0.000650083
Sro1152_g246980	7.00753e-07	1	-3.0658	0.0589882	9.47131e-07
Sro1153_g246990	0.3237	0.014737	0.646257	1.65573	0.0133195
Sro1153_g247000	1.09641e-05	0.0395767	2.35809	1.95351	1.61221e-05
Sro1153_g247020	0.0306956	0.641049	1.31609	-0.509523	0.050335
Sro1153_g247030	0.16362	0.564397	-0.927323	-1.2723	0.26129
Sro1153_g247040	0.521898	0.0414732	-0.425179	-1.36727	0.0402445
Sro1153_g247050	0.0791932	0.9784	-1.20519	0.0823322	0.128978
Sro1153_g247060	2.10043e-06	0.31049	-3.05435	-1.62361	2.92298e-06
Sro1153_g247070	1.16755e-06	2.21691e-08	3.03824	4.44675	2.16949e-08
Sro1154_g247100	0.399693	0.0514308	-1.39634	2.75353	0.0507575
Sro1154_g247110	5.31905e-09	7.67688e-05	-4.74354	-6.49118	6.06439e-09
Sro1154_g247160	0.0051137	1	-1.8408	0	0.0083392
Sro1154_g247170	9.68634e-06	0.974392	-2.70097	-0.101152	1.41325e-05
Sro1154_g247190	2.08666e-05	0.274624	-3.38861	-2.63542	3.13079e-05
Sro1155_g247220	1.19925e-07	0.0517081	3.06064	1.42932	1.55466e-07
Sro1156_g247230	0.000477275	0.0350061	3.4234	3.52613	0.000757566
Sro1156_g247240	0.756001	0.729457	0.218015	0.319316	0.84219
Sro1156_g247250	0.00170133	0.879704	1.84002	0.193946	0.00274225
Sro1156_g247260	0.579471	0.212668	-0.355282	-1.47878	0.23996
Sro1156_g247270	0.0289797	0.380791	-1.24078	-0.7926	0.0475347
Sro1156_g247280	0.0796091	0.974399	-1.08646	0.0758069	0.129648
Sro1156_g247290	0.464965	0.943588	0.472777	0.139831	0.660388
Sro1156_g247300	0.00106003	9.19552e-07	2.4189	-3.7875	8.2086e-07
Sro1156_g247310	0.000181753	0.795522	2.02516	0.517824	0.000283331
Sro1157_g247320	0.0446502	0.9731	-1.23642	0.130743	0.0732389
Sro1157_g247330	0.0615408	0.581162	-1.33209	-0.836608	0.100641
Sro1157_g247340	1.04358e-05	2.52269e-10	3.24942	4.13178	2.8216e-10
Sro1157_g247350	0.000131958	0.015594	2.73082	1.86134	0.000204574
Sro1157_g247360	0.467372	0.395051	-0.457755	-0.647259	0.466747
Sro1157_g247370	3.52773e-09	3.92526e-14	4.55456	5.72146	5.53484e-14
Sro1157_g247380	0.623165	0.551426	0.375735	0.601114	0.655161
Sro1157_g247390	0.141583	5.30155e-14	1.71821	5.4873	7.07591e-14
Sro1157_g247400	0.00294587	0.0450146	-2.25227	-4.60763	0.00476723
Sro1157_g247410	0.926351	0.432406	0.0657357	0.635729	0.512792
Sro1158_g247430	0.515371	0.625232	-0.50391	1.12622	0.715902
Sro1158_g247440	0.286741	0.427655	-0.724503	-1.40136	0.43856
Sro1158_g247460	0.00156602	0.0198919	-2.6163	-4.97911	0.002522
Sro1158_g247470	2.07464e-12	1.55705e-05	-5.61402	-7.14911	1.66877e-12
Sro1158_g247490	0.00109712	0.922162	-2.57532	-0.224997	0.00176133
Sro1158_g247500	2.01509e-05	5.1271e-07	-2.53498	-3.21782	4.60211e-07
Sro1158_g247520	0.0353951	0.869094	1.4965	0.513817	0.0581121
Sro1159_g247530	3.40928e-11	0.873262	4.13712	0.290171	3.15039e-11
Sro1159_g247540	2.29346e-08	1.20344e-08	4.9069	3.93771	1.20972e-08
Sro1159_g247550	6.15502e-08	7.96066e-11	4.87571	6.02808	9.19411e-11
Sro1159_g247560	0.89758	0.699043	0.13512	-0.492399	0.812529
Sro1159_g247570	0.307158	0.712166	-1.14402	-0.849812	0.465797
Sro1159_g247580	0.000120353	1.28199e-06	3.99689	3.4259	1.13684e-06
Sro1159_g247590	0.0112825	0.0976018	-1.91559	-4.00548	0.0184581
Sro1159_g247600	0.195449	0.766321	-1.14494	0.664863	0.308639
Sro1159_g247610	0.073719	0.809407	1.13358	0.527958	0.120281
Sro1159_g247620	0.826675	0.420149	0.135053	1.47035	0.497459
Sro1159_g247630	0.464267	0.370302	0.477483	-0.786783	0.437103
Sro1159_g247640	0.18348	0.000105438	-0.823242	-3.48733	8.78375e-05
Sro1159_g247650	0.669331	0.850325	0.263002	0.271421	0.857835
Sro1159_g247660	0.0210997	0.0255732	-1.41397	-3.02698	0.0239692
Sro115_g056610	0.75657	0.669329	0.496014	-0.878764	0.7837
Sro115_g056660	0.752756	0.608774	-0.282596	-1.28049	0.720717
Sro115_g056690	0.982337	0.618581	0.0266676	-0.820244	0.73008
Sro115_g056710	0.783164	0.549473	-0.227656	-0.708089	0.653101
Sro115_g056730	0.618564	0.0299069	-0.379514	-2.1638	0.0283471
Sro115_g056740	0.725457	0.848924	-0.286767	-0.200359	0.898159
Sro115_g056750	0.00282393	1.87466e-05	2.48585	3.27186	1.58597e-05
Sro115_g056760	7.02258e-06	1	-4.44063	0	1.01272e-05
Sro115_g056780	0.337022	0.911612	0.646883	-0.271485	0.505769
Sro115_g056790	0.0434844	0.760602	-1.22226	0.410507	0.0713333
Sro115_g056800	0.00296168	0.0431174	1.88183	1.42358	0.00479356
Sro115_g056810	0.0897952	0.449086	1.01383	0.598858	0.145809
Sro115_g056820	0.0832359	0.569103	1.03581	0.47388	0.135476
Sro115_g056830	0.0708416	0.789169	1.09489	0.252133	0.115726
Sro115_g056840	0.0241448	0.732877	1.47756	0.339035	0.0396174
Sro115_g056860	0.00583133	0.228949	-2.25193	-1.69576	0.00952044
Sro115_g056870	0.943327	0.0004046	0.0558749	-2.6122	0.000335598
Sro115_g056880	0.293671	0.905862	0.670605	-0.137002	0.447748
Sro1160_g247670	0.00164714	0.000300518	-2.64199	-3.42791	0.000247975
Sro1160_g247680	0.652281	0.000671939	-0.327606	4.13065	0.000557355
Sro1160_g247710	0.133825	0.976518	-0.997761	0.123599	0.215334
Sro1160_g247720	0.0358374	0.0104468	1.30525	1.86968	0.0093139
Sro1160_g247730	0.993292	0.474747	-0.0110699	0.575182	0.56621
Sro1160_g247740	0.0588085	0.327714	1.18799	-1.08399	0.0961877
Sro1160_g247760	0.0641566	0.0453938	1.1773	-1.38093	0.0444109
Sro1161_g247790	0.00348861	0.206096	1.69245	0.986652	0.00566334
Sro1161_g247800	6.18852e-05	0.0712497	3.28766	1.45125	9.4694e-05
Sro1161_g247810	0.0175454	0.177277	1.30905	1.30085	0.0287906
Sro1161_g247820	0.392714	0.184861	0.612976	3.17699	0.205335
Sro1161_g247830	5.11054e-10	1	4.39128	0	5.2581e-10
Sro1162_g247850	0.000513212	0.33556	2.01027	0.920968	0.0008162
Sro1162_g247870	0.0642698	0.125462	1.07389	1.70374	0.105023
Sro1162_g247880	1.83794e-05	0.156813	2.43918	1.11042	2.74391e-05
Sro1162_g247890	0.772554	0.680934	0.239883	-0.793317	0.795174
Sro1162_g247900	1.31527e-06	0.00195364	-3.05915	-3.07101	1.80887e-06
Sro1162_g247920	0.0237148	0.778968	-1.71678	-0.479114	0.0389077
Sro1162_g247930	2.50608e-05	0.0224439	-2.39471	-1.55625	3.76986e-05
Sro1162_g247940	0.493263	0.23425	0.398204	1.42197	0.265588
Sro1163_g247950	0.00570698	3.27839e-21	3.58222	8.90651	0
Sro1163_g247970	0.952929	0.26966	0.0466933	1.17435	0.309324
Sro1163_g247980	0.0496796	0.551724	-1.34616	1.34198	0.0814321
Sro1163_g247990	0.000586364	0.0519109	-2.71596	-3.32107	0.000933835
Sro1163_g248000	0.416331	0.767777	0.509464	-0.359431	0.604185
Sro1164_g248010	0.000370194	0.647319	2.13324	0.400758	0.000585297
Sro1164_g248020	0.205972	0.118475	1.05872	1.10127	0.126693
Sro1165_g248050	2.01709e-05	1.43091e-13	3.6322	5.95808	1.89932e-13
Sro1165_g248060	0.0784005	0.878168	-1.15046	0.354594	0.127669
Sro1165_g248100	0.559554	0.00788131	0.375119	1.86904	0.00692125
Sro1165_g248110	0.156226	0.782432	-1.22746	-0.728251	0.249917
Sro1165_g248120	0.3081	0.824178	-0.577646	-0.427188	0.467015
Sro1165_g248130	0.378069	0.91817	-0.548659	0.210311	0.556704
Sro1165_g248150	4.9419e-05	1.42504e-09	2.71298	4.55628	1.50463e-09
Sro1165_g248180	0.00951854	6.67706e-05	3.18598	3.91118	5.57125e-05
Sro1166_g248190	6.13202e-05	0.0974895	-3.64959	-4.11747	9.37615e-05
Sro1166_g248200	0.20921	0.0548681	0.830231	4.14161	0.0544184
Sro1166_g248210	0.000546449	0.274624	2.54908	-2.63542	0.000869443
Sro1166_g248220	1.15226e-05	0.794929	-3.5731	-0.727146	1.69847e-05
Sro1166_g248230	0.000323323	1	-3.26229	0	0.000509395
Sro1166_g248280	0.000458257	0.924541	1.87381	0.173428	0.000727618
Sro1166_g248290	0.0296863	0.50385	-1.60435	1.23174	0.0487156
Sro1167_g248300	0.00205898	0.0426479	-2.95531	2.15634	0.00331944
Sro1167_g248320	0.00407925	0.692064	-1.99707	-0.928694	0.00664994
Sro1167_g248330	0.0423788	0.458764	1.36545	-1.34399	0.0695228
Sro1167_g248340	1.2693e-12	0.000589756	-6.69288	-4.87363	1.00034e-12
Sro1167_g248350	1.48814e-08	0.0329842	-5.4679	-4.45678	1.7825e-08
Sro1167_g248360	0.00952566	0.177504	-1.39819	-1.06581	0.0155885
Sro1167_g248380	0.311435	0.697358	-0.585501	0.428126	0.471639
Sro1167_g248390	0.000172082	0.761934	-3.29414	0.613269	0.00026804
Sro1167_g248410	0.00973671	3.75733e-05	2.51833	-4.21408	3.14233e-05
Sro1167_g248420	0.018936	0.821851	1.53582	-0.474746	0.0310665
Sro1168_g248430	0.332002	0.668493	0.746538	-0.741008	0.499024
Sro1168_g248440	0.00166118	0.0480206	2.00473	1.89366	0.00267763
Sro1168_g248450	0.80198	0.0144673	-0.174689	-1.54762	0.0130525
Sro1168_g248460	0.0952904	0.904259	-1.26685	0.16741	0.15468
Sro1168_g248470	0.493817	0.953326	0.506107	0.0866708	0.692897
Sro1168_g248480	0.022052	0.0111264	-1.55356	-1.64573	0.00995382
Sro1168_g248490	6.28756e-06	0.230116	2.57747	0.906404	9.01706e-06
Sro1168_g248500	8.42907e-06	0.858465	2.55032	-0.194014	1.22345e-05
Sro1168_g248510	6.08538e-06	0.536323	-2.91391	-0.748051	8.71264e-06
Sro1168_g248520	0.00545338	0.762862	-2.23601	-0.851343	0.00890675
Sro1168_g248530	0.245597	0.896501	0.76371	0.300446	0.381813
Sro1168_g248550	0.733764	0.00221764	-0.312188	3.60613	0.00187667
Sro1168_g248560	0.43158	3.28817e-09	0.796079	3.85199	3.40577e-09
Sro1169_g248570	0.00077912	0.123199	-2.18518	2.22003	0.00124497
Sro1169_g248580	0.921921	0.991011	0.0751538	0.0698497	0.990153
[truncated: 25,092 more rows]
