# Supplementary material for: Light intensity and spectral composition drive reproductive success in the marine benthic diatom Seminavis robusta
Source: Sci Rep. 2021 Sep 2;11:17560. doi: 10.1038/s41598-021-92838-0 (PMC8413402; doi:10.1038/s41598-021-92838-0)
Supplement: Supplementary file 3 — Supplementary Information 3. [file 41598_2021_92838_MOESM3_ESM.xlsx]

## Sheet: Supplementary data set 2
Supplementary Data Set 2: Results of statistical tests using quasibinomial generalized linear models (GLMs)
1. Effect of intensity on sexual reproduction
First experiment
	All mating						Paired cells						Gametes / Zygotes
	contrast	coef	z value	Adjusted Pr(>|z|)			contrast	coef	z value	Adjusted Pr(>|z|)			contrast	coef	z value	Adjusted Pr(>|z|)
	4 - 0	1.77196	3.85899	0.00147497			4 - 0	1.26832	2.58334	0.0940123			4 - 0	3.40941	2.77991	0.050626
	10 - 0	2.5611	5.79998	6.68366e-08			10 - 0	2.06763	4.48472	0.000114169			10 - 0	4.02868	3.3106	0.0097785
	27 - 0	2.7698	6.31965	6.29005e-09			27 - 0	2.37447	5.23417	1.44788e-06			27 - 0	4.00036	3.28741	0.0105226
	81 - 0	2.29589	5.18424	1.69885e-06			81 - 0	2.22199	4.89355	2.58885e-05			81 - 0	2.61931	2.10145	0.255343
	108 - 0	1.82066	4.10706	0.000531605			108 - 0	1.39241	2.99656	0.0297386			108 - 0	3.33788	2.73743	0.0572229
	10 - 4	0.789143	3.221	0.0146602			10 - 4	0.799311	2.64537	0.0804546			10 - 4	0.619269	2.07858	0.266637
	27 - 4	0.99784	4.17466	0.000360231			27 - 4	1.10615	3.80445	0.0017472			27 - 4	0.590949	1.98433	0.316967
	81 - 4	0.523935	2.11849	0.261498			81 - 4	0.953671	3.27269	0.012425			81 - 4	-0.790096	-1.96603	0.327442
	108 - 4	0.0486983	0.196284	0.999956			108 - 4	0.124092	0.403332	0.998515			108 - 4	-0.0715273	-0.232409	0.999889
	27 - 10	0.208696	1.02726	0.902357			27 - 10	0.30684	1.29604	0.77571			27 - 10	-0.0283205	-0.110767	0.999997
	81 - 10	-0.265209	-1.24597	0.802618			81 - 10	0.154359	0.649796	0.986085			81 - 10	-1.40937	-3.79138	0.00163595
	108 - 10	-0.740445	-3.46382	0.00634794			108 - 10	-0.67522	-2.62484	0.0846457			108 - 10	-0.690797	-2.58524	0.085538
	81 - 27	-0.473905	-2.30111	0.181082			81 - 27	-0.15248	-0.684178	0.982446			81 - 27	-1.38105	-3.71617	0.00230065
	108 - 27	-0.949141	-4.58768	5.59835e-05			108 - 27	-0.982059	-4.02901	0.000785008			108 - 27	-0.662476	-2.48051	0.111535
	108 - 81	-0.475236	-2.19593	0.224887			108 - 81	-0.829579	-3.39265	0.00821099			108 - 81	0.718569	1.89268	0.370504
Second experiment
	All mating						Paired cells						Gametes / Zygotes
	contrast	coef	z value	Adjusted Pr(>|z|)			contrast	coef	z value	Adjusted Pr(>|z|)			contrast	coef	z value	Adjusted Pr(>|z|)
	4 - 0	2.47826	10.5289	0			4 - 0	1.62055	6.55869	4.9418e-10			4 - 0	3.41542	5.72135	9.91408e-08
	10 - 0	3.11998	13.4641	0			10 - 0	2.92691	12.7642	0			10 - 0	2.674	4.33075	0.000173184
	27 - 0	3.22376	14.1418	0			27 - 0	3.11106	13.8494	0			27 - 0	2.23119	3.58722	0.00398773
	81 - 0	2.77829	12.1123	0			81 - 0	2.73541	12.1169	0			81 - 0	1.24079	1.84785	0.409
	108 - 0	2.74428	11.9038	0			108 - 0	2.57787	11.3065	0			108 - 0	2.27826	3.6831	0.00272549
	10 - 4	0.641718	5.58188	2.2424e-07			10 - 4	1.30635	9.0134	0			10 - 4	-0.741426	-2.97098	0.0309589
	27 - 4	0.745501	6.95605	1.77841e-11			27 - 4	1.49051	10.8458	0			27 - 4	-1.18424	-4.54462	5.99426e-05
	81 - 4	0.30003	2.72368	0.0636714			81 - 4	1.11485	8.0064	5.12923e-14			81 - 4	-2.17464	-5.98731	4.00826e-08
	108 - 4	0.266018	2.3635	0.155898			108 - 4	0.957313	6.70119	1.02909e-10			108 - 4	-1.13716	-4.50664	8.56907e-05
	27 - 10	0.103783	1.04943	0.892995			27 - 10	0.184159	1.80444	0.439717			27 - 10	-0.442813	-1.45377	0.671361
	81 - 10	-0.341688	-3.34593	0.00949988			81 - 10	-0.191496	-1.8326	0.421541			81 - 10	-1.43321	-3.61945	0.00338196
	108 - 10	-0.375699	-3.58832	0.0039388			108 - 10	-0.349038	-3.19454	0.0157075			108 - 10	-0.395735	-1.3299	0.749183
	81 - 27	-0.44547	-4.77656	2.09695e-05			81 - 27	-0.375655	-4.00466	0.000826051			81 - 27	-0.990399	-2.45748	0.123405
	108 - 27	-0.479482	-4.99042	7.1942e-06			108 - 27	-0.533197	-5.38111	7.32179e-07			108 - 27	0.0470776	0.153411	0.999987
	108 - 81	-0.0340119	-0.342181	0.999317			108 - 81	-0.157542	-1.55071	0.609836			108 - 81	1.03748	2.6085	0.0848546
Time series
logit(y) = treatment * (time_cont - 10h)	Paired cells						Gametes/Zygotes						Auxospores*
	Coefficient	Estimate	Std. Error	t value	Pr(>|t|)		Coefficient	Estimate	Std. Error	t value	Pr(>|t|)		Coefficient	Estimate	Std. Error	t value	Pr(>|t|)
Represents response at t 10h of PFD4	(Intercept)	-0.957377	0.165736	-5.77652	1.78684e-05		(Intercept)	-3.02103	0.35468	-8.51763	9.92228e-08		(Intercept)	-5.85601	0.340474	-17.1996	1.27949e-12
Represents delta at t 10h of PFD27 vs 4	Treatment_PFD27	-0.233379	0.22847	-1.02149	0.320557		Treatment_PFD27	-2.53425	0.972664	-2.60548	0.0178922		Treatment_PFD27	0.493097	0.475414	1.0372	0.313378
Represents delta at t 10h of PFD81 vs 4	Treatment_PFD81	-0.895821	0.250217	-3.58018	0.00213947		Treatment_PFD81	-4.68108	1.80637	-2.59143	0.0184283		Treatment_PFD81	0.60138	0.468616	1.28331	0.21566
Represents slope of PFD4	Time_since10	-0.377421	0.0652908	-5.7806	1.77175e-05		Time_since10	0.288125	0.0781803	3.68539	0.00169286		Time_since10	0.534106	0.0645886	8.26936	1.52437e-07
Represents delta of slope of PFD27 vs 4	Treatment_PFD27:Time_since10	0.232944	0.0801664	2.90575	0.00942755		Treatment_PFD27:Time_since10	0.230421	0.190981	1.20651	0.243238		Treatment_PFD27:Time_since10	-0.418975	0.101935	-4.11021	0.00065713
Represents delta of slope of PFD81 vs 4	Treatment_PFD81:Time_since10	0.288304	0.084916	3.39517	0.00322582		Treatment_PFD81:Time_since10	0.539988	0.32575	1.65768	0.114708		Treatment_PFD81:Time_since10	-0.53332	0.107611	-4.956	0.000102126
2. Light spectrum versus sexual reproduction													* Offset with a count of +1
MODEL	All mating						Mating pairs						Gametes & Zygotes*						Auxospores
	Coefficient	Estimate	Std. Error	t value	Pr(>|t|)		Coefficient	Estimate	Std. Error	t value	Pr(>|t|)		Coefficient	Estimate	Std. Error	t value	Pr(>|t|)		Coefficient	Estimate	Std. Error	t value	Pr(>|t|)
Intercept represents "Dark".	(Intercept)	-4.94343	0.716618	-6.89827	7.34435e-06		(Intercept)	-4.94343	0.923553	-5.35262	0.00010197		(Intercept)	-5.23821	0.551341	-9.50086	1.75468e-07		(Intercept)	-5.23821	0.61463	-8.52255	6.50703e-07
Deviation from Dark	TreatmentBlood Red	0.425268	0.925844	0.45933	0.653048		TreatmentBlood Red	0.0161729	1.30614	0.0123822	0.990295		TreatmentBlood Red	0.530487	0.697875	0.760145	0.459778		TreatmentBlood Red	0.0160574	0.869236	0.018473	0.985522
Deviation from Dark	TreatmentMarius Red	0.782592	0.878903	0.89042	0.388286		TreatmentMarius Red	0.782592	1.1327	0.690909	0.500919		TreatmentMarius Red	0.0810757	0.779801	0.10397	0.918668		TreatmentMarius Red	0.0810757	0.869315	0.0932639	0.927015
Deviation from Dark	TreatmentMoonlight Blue	3.67897	0.737776	4.98657	0.000199424		TreatmentMoonlight Blue	1.80251	1.03626	1.73944	0.103885		TreatmentMoonlight Blue	3.32424	0.569908	5.83294	4.34615e-05		TreatmentMoonlight Blue	2.55994	0.652656	3.92234	0.00153289
Deviation from Dark	TreatmentPrimary Green	2.78305	0.752624	3.6978	0.00238772		TreatmentPrimary Green	1.23966	1.09547	1.13162	0.276806		TreatmentPrimary Green	2.74552	0.578505	4.7459	0.000312862		TreatmentPrimary Green	1.1631	0.735902	1.58051	0.136313
Deviation from Dark	TreatmentSpecial Medium Blue	3.4196	0.738503	4.63045	0.000389266		TreatmentSpecial Medium Blue	0.963745	1.13328	0.850404	0.409409		TreatmentSpecial Medium Blue	3.4331	0.566581	6.05934	2.93983e-05		TreatmentSpecial Medium Blue	1.82518	0.67893	2.68832	0.0176557
Deviation from Dark	TreatmentWhite Light	3.45535	0.733043	4.7137	0.000332464		TreatmentWhite Light	2.94433	0.953686	3.08732	0.00803213		TreatmentWhite Light	2.64857	0.573024	4.6221	0.000395492		TreatmentWhite Light	-0.00881063	0.869208	-0.0101364	0.992055
POST-HOC	contrast	coef		z value	Adjusted Pr(>|z|)		contrast	coef		z value	Adjusted Pr(>|z|)		contrast	coef		z value	Adjusted Pr(>|z|)		contrast	coef		z value	Adjusted Pr(>|z|)
	Blood Red - Dark	0.425268		0.45933	0.999108		Blood Red - Dark	0.0161729		0.0123822	1		Blood Red - Dark	0.530487		0.760145	0.985751		Blood Red - Dark	0.0160574		0.018473	1
	Marius Red - Dark	0.782592		0.89042	0.968165		Marius Red - Dark	0.782592		0.690909	0.992038		Marius Red - Dark	0.0810757		0.10397	1		Marius Red - Dark	0.0810757		0.0932639	1
	Moonlight Blue - Dark	3.67897		4.98657	7.07292e-06		Moonlight Blue - Dark	1.80251		1.73944	0.563298		Moonlight Blue - Dark	3.32424		5.83294	4.27479e-08		Moonlight Blue - Dark	2.55994		3.92234	0.00145665
	Primary Green - Dark	2.78305		3.6978	0.00305632		Primary Green - Dark	1.23966		1.13162	0.908631		Primary Green - Dark	2.74552		4.7459	2.45642e-05		Primary Green - Dark	1.1631		1.58051	0.672996
	Special Medium Blue - Dark	3.4196		4.63045	6.33406e-05		Special Medium Blue - Dark	0.963745		0.850404	0.976478		Special Medium Blue - Dark	3.4331		6.05934	1.28956e-08		Special Medium Blue - Dark	1.82518		2.68832	0.0918659
	White Light - Dark	3.45535		4.7137	3.49188e-05		White Light - Dark	2.94433		3.08732	0.0297435		White Light - Dark	2.64857		4.6221	5.5002e-05		White Light - Dark	-0.00881063		-0.0101364	1
	Marius Red - Blood Red	0.357325		0.460318	0.999097		Marius Red - Blood Red	0.766419		0.676605	0.992885		Marius Red - Blood Red	-0.449411		-0.643881	0.994121		Marius Red - Blood Red	0.0650183		0.0747909	1
	Moonlight Blue - Blood Red	3.2537		5.3174	1.21216e-06		Moonlight Blue - Blood Red	1.78634		1.72375	0.574064		Moonlight Blue - Blood Red	2.79375		6.18742	7.26593e-09		Moonlight Blue - Blood Red	2.54388		3.89758	0.00179736
	Primary Green - Blood Red	2.35778		3.74418	0.00252302		Primary Green - Blood Red	1.22349		1.11681	0.913836		Primary Green - Blood Red	2.21504		4.79108	2.58947e-05		Primary Green - Blood Red	1.14704		1.55864	0.687087
	Special Medium Blue - Blood Red	2.99433		4.88653	1.15162e-05		Special Medium Blue - Blood Red	0.947572		0.836101	0.978418		Special Medium Blue - Blood Red	2.90262		6.48898	5.60829e-10		Special Medium Blue - Blood Red	1.80912		2.66458	0.0971688
	White Light - Blood Red	3.03008		4.99863	6.79617e-06		White Light - Blood Red	2.92816		3.0702	0.0314905		White Light - Blood Red	2.11808		4.65055	4.83689e-05		White Light - Blood Red	-0.0248681		-0.0286094	1
	Moonlight Blue - Marius Red	2.89638		5.38122	4.74841e-06		Moonlight Blue - Marius Red	1.01992		1.26414	0.854124		Moonlight Blue - Marius Red	3.24316		5.68949	1.29857e-07		Moonlight Blue - Marius Red	2.47886		3.79736	0.00254795
	Primary Green - Marius Red	2.00046		3.58237	0.00486638		Primary Green - Marius Red	0.457066		0.518468	0.998363		Primary Green - Marius Red	2.66445		4.60482	9.74693e-05		Primary Green - Marius Red	1.08202		1.47011	0.74309
	Special Medium Blue - Marius Red	2.63701		4.89028	1.1994e-05		Special Medium Blue - Marius Red	0.181153		0.19518	0.999995		Special Medium Blue - Marius Red	3.35203		5.91499	2.74712e-08		Special Medium Blue - Marius Red	1.74411		2.56844	0.123889
	White Light - Marius Red	2.67276		5.0265	1.02731e-05		White Light - Marius Red	2.16174		3.09889	0.0287413		White Light - Marius Red	2.5675		4.47968	0.000137117		White Light - Marius Red	-0.0898863		-0.1034	1
	Primary Green - Moonlight Blue	-0.895919		-3.09725	0.0258888		Primary Green - Moonlight Blue	-0.562854		-0.746834	0.987969		Primary Green - Moonlight Blue	-0.578712		-2.54987	0.117687		Primary Green - Moonlight Blue	-1.39684		-3.03393	0.0349696
	Special Medium Blue - Moonlight Blue	-0.259365		-1.03648	0.934413		Special Medium Blue - Moonlight Blue	-0.838767		-1.03856	0.937978		Special Medium Blue - Moonlight Blue	0.108866		0.559539	0.99728		Special Medium Blue - Moonlight Blue	-0.734754		-2.02722	0.373253
	White Light - Moonlight Blue	-0.223618		-0.957146	0.954786		White Light - Moonlight Blue	1.14182		2.16773	0.290722		White Light - Moonlight Blue	-0.675665		-3.17813	0.0202379		White Light - Moonlight Blue	-2.56875		-3.93592	0.00159037
	Special Medium Blue - Primary Green	0.636554		2.18661	0.26459		Special Medium Blue - Primary Green	-0.275914		-0.312716	0.999911		Special Medium Blue - Primary Green	0.687578		3.14727	0.0218175		Special Medium Blue - Primary Green	0.662081		1.33229	0.82145
	White Light - Primary Green	0.672301		2.42734	0.158612		White Light - Primary Green	1.70468		2.68303	0.0929524		White Light - Primary Green	-0.0969532		-0.413142	0.999514		White Light - Primary Green	-1.17191		-1.59251	0.664662
	White Light - Special Medium Blue	0.0357471		0.151523	0.999999		White Light - Special Medium Blue	1.98059		2.83539	0.0618768		White Light - Special Medium Blue	-0.784531		-3.85497	0.00176197		White Light - Special Medium Blue	-1.83399		-2.70135	0.0887981
3. Mitosis													* Offset with a count of +1
	Intensity: Cytokinetic cells						Colour: Flow cytometry (post S-phase cells)
	Coefficient	Estimate	Std. Error	t value	Pr(>|t|)		Coefficient	Estimate	Std. Error	t value	Pr(>|t|)
	(Intercept)	-3.77659	0.579224	-6.52008	0.00018417		(Intercept)	-3.27407	0.66104	-4.95291	0.000788153
	Treatment4	3.30781	0.605695	5.46117	0.000600695		colourBlood Red	-0.13188	0.824561	-0.159939	0.876461
	Treatment27	4.21782	0.602225	7.00372	0.000112221		colourPrimary Green	1.30624	0.686856	1.90176	0.0896352
	Treatment81	4.46446	0.605498	7.3732	7.81773e-05		colourSpecial Medium Blue	2.29692	0.682829	3.36382	0.00833835
POST-HOC	contrast	coef		z value	Adjusted Pr(>|z|)		colourWhite Light	3.44569	0.714452	4.82284	0.000943246
	4 - 0	3.30781		5.46117	3.04911e-07		contrast	coef		z value	Adjusted Pr(>|z|)
	27 - 0	4.21782		7.00372	1.02189e-11		Blood Red - Dark	-0.13188		-0.159939	0.999832
	81 - 0	4.46446		7.3732	4.27103e-13		Primary Green - Dark	1.30624		1.90176	0.28958
	27 - 4	0.91001		3.7611	0.000820047		Special Medium Blue - Dark	2.29692		3.36382	0.00590715
	81 - 4	1.15665		4.62681	1.79e-05		White Light - Dark	3.44569		4.82284	9.89724e-06
	81 - 27	0.246638		1.02145	0.720388		Primary Green - Blood Red	1.43812		2.7289	0.0430302
							Special Medium Blue - Blood Red	2.4288		4.65522	2.33842e-05
							White Light - Blood Red	3.57757		6.36024	1.13191e-09
							Special Medium Blue - Primary Green	0.990681		3.91357	0.000743523
							White Light - Primary Green	2.13945		6.50215	9.2195e-10
							White Light - Special Medium Blue	1.14877		3.58379	0.00269266
4. qPCR
	Colours: dsCyc2 (A)						Colours: bZIP11
	Coefficient	Estimate	Std. Error	t value	Pr(>|t|)		Coefficient	Estimate	Std. Error	t value	Pr(>|t|)
	(Intercept)	-4.60517	0.417406	-11.0328	1.92795e-09		(Intercept)	-1.10325	0.182646	-6.04038	1.03765e-05
	colourTimeBlue 15	3.41459	0.590301	5.78449	1.75751e-05		colourTimeBlue 15	0.985873	0.2583	3.81677	0.00126328
	colourTimeBlue 60	1.82581	0.590301	3.09302	0.00627439		colourTimeBlue 60	0.491345	0.2583	1.90223	0.0732665
	colourTimeGreen 15	1.89145	0.590301	3.20421	0.00491678		colourTimeGreen 15	0.292174	0.2583	1.13114	0.272841
	colourTimeGreen 60	0.84747	0.590301	1.43566	0.168251		colourTimeGreen 60	0.594343	0.2583	2.30098	0.0335617
	colourTimeRed 15	1.2149	0.590301	2.0581	0.0543589		colourTimeRed 15	0.0769026	0.2583	0.297726	0.769322
	colourTimeRed 60	-2.96059e-16	0.590301	-5.01539e-16	1		colourTimeRed 60	0.251104	0.2583	0.972141	0.343864
	colourTimeWhite 15	4.56294	0.590301	7.72985	3.98329e-07		colourTimeWhite 15	1.06488	0.2583	4.12265	0.000639192
	colourTimeWhite 60	4.01834	0.590301	6.80727	2.25231e-06		colourTimeWhite 60	-0.361692	0.2583	-1.40028	0.178431
	F-statistic: 16.23 on 8 and 18 DF, p-value: 9.127e-07						F-statistic: 6.389 on 8 and 18 DF, p-value: 0.0005459
POST-HOC	contrast	coef		t value	Pr(>|t|)		contrast	coef		t value	Pr(>|t|)
	Blue 15 - Dark 0	3.41459		5.78449	0.000479458		Blue 15 - Dark 0	0.985873		3.81677	0.0271375
	Blue 60 - Dark 0	1.82581		3.09302	0.108845		Blue 60 - Dark 0	0.491345		1.90223	0.620722
	Green 15 - Dark 0	1.89145		3.20421	0.0885354		Green 15 - Dark 0	0.292174		1.13114	0.961115
	Green 60 - Dark 0	0.84747		1.43566	0.869574		Green 60 - Dark 0	0.594343		2.30098	0.39017
	Red 15 - Dark 0	1.2149		2.0581	0.527025		Red 15 - Dark 0	0.0769026		0.297726	0.999997
	Red 60 - Dark 0	-2.96059e-16		-5.01539e-16	1		Red 60 - Dark 0	0.251104		0.972141	0.984006
	White 15 - Dark 0	4.56294		7.72985	1.38571e-05		White 15 - Dark 0	1.06488		4.12265	0.0144111
	White 60 - Dark 0	4.01834		6.80727	6.21685e-05		White 60 - Dark 0	-0.361692		-1.40028	0.88361
	Blue 60 - Blue 15	-1.58878		-2.69147	0.217908		Blue 60 - Blue 15	-0.494528		-1.91455	0.613187
	Green 15 - Blue 15	-1.52314		-2.58028	0.260071		Green 15 - Blue 15	-0.693699		-2.68563	0.219676
	Green 60 - Blue 15	-2.56712		-4.34883	0.00902553		Green 60 - Blue 15	-0.391531		-1.5158	0.83444
	Red 15 - Blue 15	-2.19969		-3.72639	0.0321102		Red 15 - Blue 15	-0.908971		-3.51905	0.0484125
	Red 60 - Blue 15	-3.41459		-5.78449	0.000494856		Red 60 - Blue 15	-0.734769		-2.84463	0.168655
	White 15 - Blue 15	1.14835		1.94536	0.594713		White 15 - Blue 15	0.0790077		0.305875	0.999996
	White 60 - Blue 15	0.603751		1.02278	0.978261		White 60 - Blue 15	-1.34757		-5.21705	0.00153327
	Green 15 - Blue 60	0.0656363		0.111191	1		Green 15 - Blue 60	-0.199171		-0.771082	0.99641
	Green 60 - Blue 60	-0.978344		-1.65736	0.763069		Green 60 - Blue 60	0.102998		0.398751	0.99997
	Red 15 - Blue 60	-0.610915		-1.03492	0.976695		Red 15 - Blue 60	-0.414443		-1.6045	0.790994
	Red 60 - Blue 60	-1.82581		-3.09302	0.108559		Red 60 - Blue 60	-0.240241		-0.930084	0.987841
	White 15 - Blue 60	2.73713		4.63683	0.00505633		White 15 - Blue 60	0.573536		2.22042	0.434018
	White 60 - Blue 60	2.19253		3.71425	0.0332347		White 60 - Blue 60	-0.853037		-3.3025	0.0739381
	Green 60 - Green 15	-1.04398		-1.76855	0.700173		Green 60 - Green 15	0.302168		1.16983	0.953227
	Red 15 - Green 15	-0.676552		-1.14611	0.958191		Red 15 - Green 15	-0.215272		-0.833418	0.99397
	Red 60 - Green 15	-1.89145		-3.20421	0.0889487		Red 60 - Green 15	-0.0410703		-0.159002	1
	White 15 - Green 15	2.67149		4.52564	0.00636251		White 15 - Green 15	0.772706		2.99151	0.130638
	White 60 - Green 15	2.12689		3.60306	0.0415034		White 60 - Green 15	-0.653867		-2.53142	0.279786
	Red 15 - Green 60	0.367428		0.622442	0.99919		Red 15 - Green 60	-0.51744		-2.00325	0.560166
	Red 60 - Green 60	-0.84747		-1.43566	0.869582		Red 60 - Green 60	-0.343238		-1.32884	0.909396
	White 15 - Green 60	3.71547		6.29419	0.000124249		White 15 - Green 60	0.470538		1.82167	0.669104
	White 60 - Green 60	3.17087		5.37162	0.00109078		White 60 - Green 60	-0.956035		-3.70126	0.0339248
	Red 60 - Red 15	-1.2149		-2.0581	0.526931		Red 60 - Red 15	0.174202		0.674415	0.99857
	White 15 - Red 15	3.34804		5.67175	0.000617197		White 15 - Red 15	0.987978		3.82492	0.0261351
	White 60 - Red 15	2.80345		4.74918	0.00388603		White 60 - Red 15	-0.438595		-1.698	0.740634
	White 15 - Red 60	4.56294		7.72985	8.9682e-06		White 15 - Red 60	0.813777		3.15051	0.0982197
	White 60 - Red 60	4.01834		6.80727	6.32319e-05		White 60 - Red 60	-0.612796		-2.37242	0.353282
	White 60 - White 15	-0.544598		-0.922576	0.988456		White 60 - White 15	-1.42657		-5.52293	0.000843981
