# Supplementary material for: Light intensity and spectral composition drive reproductive success in the marine benthic diatom Seminavis robusta
Source: Sci Rep. 2021 Sep 2;11:17560. doi: 10.1038/s41598-021-92838-0 (PMC8413402; doi:10.1038/s41598-021-92838-0)
Supplement: Supplementary file 4 — Supplementary Information 4. [file 41598_2021_92838_MOESM4_ESM.xlsx]

## Sheet: Sheet1
Supplementary Data Set 3: Primer sequences for RT-qPCR
Name	Gene_ID	PRIMER_FW	PRIMER_REV	Fragment length
dsCyc2	Sro756_g197840	ATGATGGCTTCCATGCCTAC	TACGACCAGTCCAGCATTTG	139bp
bZIP11	Sro980_g227420	TCACGCTCTCAAGGGAAAAC	TGCATGAGGATCAGAAGCAG	143bp
Norm1: protein kinase	Sro31_g020410	TGCCATCAAGTGTGTCCTTC	CAATGTGTGGATGGTTCAGG	134bp
Norm2: soluble NSF attachment protein	Sro70_g039100	TTTTGCAGTCCACACTCTGC	ACATTCGACCAGTTGTCGTG	137bp
Norm3: sorting nexin	Sro397_g134440	AAGTCGAAGCCAAACAGGTG	ATCATCCCTGGCAACTTCAG	125bp
