# Supplementary material for: Light intensity and spectral composition drive reproductive success in the marine benthic diatom Seminavis robusta
Source: Sci Rep. 2021 Sep 2;11:17560. doi: 10.1038/s41598-021-92838-0 (PMC8413402; doi:10.1038/s41598-021-92838-0)
Supplement: Supplementary file 5 — Supplementary Information 5. [file 41598_2021_92838_MOESM5_ESM.xlsx]

## Sheet: Transmittance_filters
Supplementary Data Set S4 A: Transmittance at different wavelengths of the Lee filters that were used for spectral experiments.
Wavelength (nm)	f787	f789	f363	f183	f139
850	0.902932	0.882809	0.835133	0.859298	0.87409
849	0.899975	0.88682	0.830991	0.859421	0.872482
848	0.899697	0.882417	0.836911	0.857124	0.871227
847	0.899908	0.879308	0.830293	0.851773	0.860925
846	0.895917	0.88158	0.836456	0.857506	0.875636
845	0.895649	0.878731	0.836016	0.84959	0.866257
844	0.898877	0.882079	0.831175	0.850716	0.860222
843	0.894754	0.882198	0.834946	0.850601	0.860286
842	0.897679	0.877342	0.832724	0.846618	0.85415
841	0.89198	0.883276	0.834643	0.849653	0.848018
840	0.894535	0.880937	0.834373	0.845958	0.846683
839	0.897176	0.870612	0.827672	0.840671	0.846771
838	0.891726	0.879359	0.832888	0.847069	0.844279
837	0.891174	0.87451	0.826715	0.840288	0.838126
836	0.896684	0.876544	0.826787	0.841183	0.841429
835	0.89843	0.878675	0.831377	0.849408	0.835245
834	0.895321	0.874912	0.823875	0.836999	0.828729
833	0.899395	0.880017	0.828295	0.847962	0.825274
832	0.894165	0.87269	0.823956	0.837023	0.816197
831	0.901752	0.874283	0.820963	0.839721	0.822092
830	0.898755	0.875629	0.823645	0.842455	0.815261
829	0.899381	0.870432	0.823259	0.837172	0.814431
828	0.902382	0.875685	0.817685	0.841276	0.809295
827	0.902457	0.875815	0.816222	0.843047	0.808161
826	0.902626	0.869235	0.815438	0.83759	0.805581
825	0.901426	0.87125	0.812046	0.84025	0.803585
824	0.901918	0.87096	0.806534	0.841365	0.802112
823	0.906472	0.873902	0.807799	0.841945	0.795035
822	0.904425	0.869184	0.807058	0.839994	0.797242
821	0.90593	0.869088	0.800548	0.836703	0.792651
820	0.904304	0.86909	0.79789	0.838724	0.794182
819	0.90547	0.868391	0.793742	0.83876	0.788178
818	0.905025	0.868784	0.791032	0.837319	0.786866
817	0.901483	0.865171	0.787773	0.838468	0.783996
816	0.905448	0.864662	0.777849	0.834007	0.783734
815	0.906264	0.865778	0.781349	0.837509	0.780396
814	0.908724	0.864559	0.773817	0.835746	0.781327
813	0.905026	0.863845	0.768374	0.835395	0.776485
812	0.902829	0.858915	0.760786	0.833331	0.776677
811	0.904183	0.860673	0.756836	0.829492	0.770457
810	0.90405	0.858818	0.756496	0.828522	0.769038
809	0.903361	0.85987	0.751609	0.830622	0.772233
808	0.903979	0.862396	0.744604	0.826597	0.769138
807	0.902442	0.859579	0.736177	0.825728	0.765472
806	0.906517	0.862302	0.7365	0.827629	0.767687
805	0.900624	0.857821	0.728805	0.822203	0.761664
804	0.903709	0.856987	0.723375	0.821798	0.758597
803	0.900798	0.856905	0.719056	0.81472	0.751948
802	0.899984	0.856575	0.712441	0.80923	0.750665
801	0.894822	0.851811	0.704746	0.808436	0.744061
800	0.896912	0.854731	0.699295	0.809371	0.739376
799	0.895943	0.851531	0.691052	0.800596	0.734087
798	0.893528	0.851332	0.687076	0.795672	0.730503
797	0.895473	0.849022	0.682683	0.792005	0.724956
796	0.893228	0.848982	0.675928	0.79036	0.718564
795	0.892665	0.848683	0.670648	0.789485	0.714058
794	0.890139	0.845694	0.663357	0.779652	0.706296
793	0.88909	0.844692	0.661437	0.772816	0.69737
792	0.888468	0.841616	0.652853	0.768411	0.692127
791	0.891062	0.846965	0.648863	0.766692	0.686056
790	0.890715	0.846914	0.642648	0.759847	0.678936
789	0.889717	0.842432	0.634963	0.754616	0.670072
788	0.889167	0.839889	0.628393	0.74865	0.664059
787	0.888983	0.837053	0.621245	0.739584	0.652714
786	0.890145	0.838816	0.616678	0.734253	0.648727
785	0.887754	0.836515	0.608097	0.727518	0.639061
784	0.885983	0.835831	0.602711	0.723875	0.632784
783	0.889632	0.834354	0.594712	0.714966	0.624332
782	0.889325	0.833467	0.587819	0.706289	0.61519
781	0.887108	0.832234	0.581957	0.698235	0.604096
780	0.888342	0.829898	0.575744	0.6906	0.595199
779	0.888535	0.829418	0.568911	0.685002	0.588325
778	0.89151	0.828122	0.561154	0.677668	0.580763
777	0.891398	0.82657	0.556024	0.670878	0.573922
776	0.887901	0.822781	0.546232	0.663411	0.565758
775	0.891572	0.823132	0.539664	0.656073	0.557624
774	0.893744	0.822846	0.532914	0.648157	0.550604
773	0.89355	0.820068	0.524304	0.640556	0.542245
772	0.892692	0.820222	0.517568	0.633203	0.532849
771	0.894277	0.816492	0.508617	0.62606	0.52519
770	0.892122	0.811805	0.499992	0.617181	0.51541
769	0.892816	0.812597	0.491122	0.609383	0.506974
768	0.893974	0.811252	0.483038	0.600364	0.497957
767	0.892047	0.807078	0.47356	0.592161	0.489092
766	0.892905	0.80429	0.463944	0.583993	0.48174
765	0.893326	0.80475	0.455432	0.576756	0.473401
764	0.894307	0.803552	0.446326	0.568134	0.463611
763	0.893704	0.800015	0.435283	0.560424	0.454114
762	0.892812	0.796004	0.425491	0.551018	0.443723
761	0.891016	0.793247	0.416478	0.542867	0.432992
760	0.889031	0.791879	0.40639	0.534498	0.42357
759	0.888688	0.788008	0.395117	0.526618	0.413571
758	0.88921	0.785048	0.385055	0.517154	0.403611
757	0.886814	0.780554	0.374777	0.508465	0.392618
756	0.887732	0.780554	0.365929	0.501206	0.382329
755	0.886616	0.776227	0.354938	0.492766	0.370447
754	0.887191	0.772858	0.343535	0.485139	0.361269
753	0.886701	0.770016	0.333296	0.47584	0.350696
752	0.883984	0.764904	0.322858	0.466039	0.338801
751	0.881128	0.759075	0.311596	0.456644	0.32704
750	0.880189	0.755659	0.301403	0.446901	0.315767
749	0.878711	0.750618	0.291132	0.437567	0.304008
748	0.877232	0.745643	0.280135	0.42862	0.2932
747	0.875281	0.739805	0.269868	0.419039	0.282281
746	0.873697	0.735787	0.260229	0.409858	0.272197
745	0.873063	0.731397	0.249858	0.40053	0.261627
744	0.872892	0.72692	0.239389	0.390626	0.250738
743	0.870013	0.722228	0.229647	0.381026	0.240162
742	0.870791	0.716991	0.220745	0.371355	0.23027
741	0.872124	0.711548	0.21098	0.361905	0.220857
740	0.86919	0.704009	0.201094	0.351504	0.210693
739	0.868783	0.698106	0.192586	0.341813	0.201427
738	0.870164	0.692625	0.184757	0.331913	0.191953
737	0.869425	0.686834	0.176014	0.321974	0.182708
736	0.867918	0.680713	0.166901	0.311819	0.174248
735	0.86743	0.673689	0.159163	0.301615	0.165597
734	0.866124	0.666303	0.151426	0.291129	0.156901
733	0.866969	0.660029	0.143829	0.281851	0.148885
732	0.866927	0.653946	0.136748	0.272404	0.140898
731	0.865954	0.64606	0.129224	0.262073	0.132934
730	0.865116	0.637339	0.122154	0.252522	0.125552
729	0.865191	0.629942	0.115551	0.242962	0.118039
728	0.864902	0.623448	0.108826	0.23343	0.111028
727	0.862969	0.616015	0.102387	0.224002	0.104273
726	0.862584	0.606972	0.0963243	0.21459	0.0974787
725	0.862164	0.598458	0.0907067	0.20532	0.0908979
724	0.861839	0.590076	0.0848804	0.196334	0.0847534
723	0.861812	0.5811	0.0791831	0.187605	0.078716
722	0.862418	0.57217	0.07411	0.178852	0.0731047
721	0.860447	0.56246	0.0692044	0.169871	0.0678256
720	0.859082	0.553866	0.0641904	0.161736	0.0624841
719	0.858586	0.544073	0.05952	0.153284	0.0572646
718	0.856571	0.532903	0.0551352	0.144634	0.0524698
717	0.855295	0.522368	0.0508904	0.136884	0.0479554
716	0.854125	0.511142	0.046964	0.129496	0.0436007
715	0.852623	0.49929	0.0430487	0.12192	0.0396058
714	0.851467	0.488593	0.0393526	0.114687	0.0355682
713	0.849826	0.476649	0.0359481	0.107525	0.031795
712	0.847868	0.463434	0.0327266	0.1003	0.0285502
711	0.847014	0.450929	0.0296379	0.0936927	0.0254585
710	0.84506	0.437108	0.026862	0.0873612	0.0224488
709	0.843199	0.422616	0.0242001	0.0809158	0.0196378
708	0.84197	0.408352	0.0217067	0.0748905	0.0172014
707	0.840332	0.393594	0.0194353	0.0692735	0.0150183
706	0.839015	0.378575	0.0172626	0.0638218	0.0130484
705	0.8363	0.363414	0.015321	0.0585405	0.0112213
704	0.832812	0.346537	0.0135916	0.0534219	0.0095098
703	0.831423	0.329575	0.0119365	0.0487043	0.00805266
702	0.830338	0.31352	0.0104079	0.0442747	0.00674073
701	0.828424	0.297135	0.00911285	0.0401014	0.00558481
700	0.825281	0.280557	0.00791148	0.0361644	0.00462527
699	0.822885	0.264182	0.00688164	0.0324998	0.00371314
698	0.820987	0.247954	0.00593185	0.0291025	0.00297393
697	0.817555	0.231734	0.00505974	0.0261083	0.00241541
696	0.815724	0.215605	0.0043809	0.0231049	0.00188739
695	0.813276	0.200189	0.00370331	0.0204032	0.00143685
694	0.81063	0.185968	0.00312204	0.0181262	0.00109322
693	0.807919	0.172297	0.00265232	0.0160075	0.000773944
692	0.805222	0.159133	0.00223905	0.0140716	0.00050328
691	0.801814	0.146915	0.0019065	0.0123944	0.00035162
690	0.796222	0.135398	0.00161427	0.0108978	0.000238558
689	0.792229	0.124629	0.00131275	0.00946749	5.73e-05
688	0.78874	0.115167	0.00101321	0.00822112	-9.1e-05
687	0.783264	0.106821	0.000802383	0.00719531	-0.000193853
686	0.776837	0.0990884	0.000646386	0.00634672	-0.000231755
685	0.771138	0.0923157	0.000525259	0.00557297	-0.000287501
684	0.765547	0.0864425	0.000377055	0.00492111	-0.000334035
683	0.758711	0.0815227	0.00032056	0.00438071	-0.000377924
682	0.750354	0.077473	0.000229497	0.00388036	-0.000412589
681	0.742245	0.0740579	0.000119889	0.00347848	-0.00040526
680	0.734924	0.0711304	8.28e-05	0.00313445	-0.000426542
679	0.724843	0.0688538	2.96e-05	0.00282968	-0.000430658
678	0.714636	0.0673969	2.11e-05	0.002633	-0.000423614
677	0.704807	0.0662697	-3.38e-06	0.00249679	-0.000433893
676	0.692606	0.0654722	-4.65e-05	0.00235774	-0.000433675
675	0.679265	0.0652165	-3.04e-05	0.00226751	-0.000442338
674	0.666143	0.0654055	-6.77e-05	0.00216231	-0.00042637
673	0.651796	0.0657566	-6.6e-05	0.00209224	-0.000428764
672	0.63654	0.0666532	-7.11e-05	0.00206893	-0.000444067
671	0.620413	0.0678693	-5.33e-05	0.00206344	-0.000464656
670	0.602428	0.0692417	-4.4e-05	0.0020594	-0.000449462
669	0.584386	0.0710827	-1.95e-05	0.00204385	-0.000424003
668	0.565331	0.0734033	-2.88e-05	0.00206074	-0.000417396
667	0.545131	0.075917	-5.08e-06	0.00216468	-0.000416675
666	0.52406	0.0784707	4.06e-05	0.00221619	-0.000421567
665	0.502312	0.081755	5.67e-05	0.00228905	-0.00036486
664	0.479913	0.0848776	7.96e-05	0.00245356	-0.00037519
663	0.456575	0.088055	9.41e-05	0.00254717	-0.000341601
662	0.432659	0.0912456	0.000143344	0.00260224	-0.000334186
661	0.408137	0.094427	0.000162851	0.00273623	-0.000324005
660	0.383635	0.09733	0.000228193	0.00284351	-0.000318962
659	0.359394	0.099736	0.000238343	0.00295003	-0.000293476
658	0.334317	0.101961	0.000302837	0.00306994	-0.000261271
657	0.309716	0.103864	0.000309732	0.00315417	-0.000224874
656	0.285698	0.105266	0.000344745	0.00329206	-0.000174071
655	0.261449	0.105782	0.000410158	0.00330759	-0.000182575
654	0.23856	0.106319	0.000433123	0.00332146	-0.000211466
653	0.216833	0.106487	0.000411819	0.00333956	-0.000197843
652	0.19573	0.106258	0.000463682	0.00325936	-0.000169847
651	0.176342	0.105696	0.000447724	0.00325046	-0.000129135
650	0.158195	0.104861	0.000452032	0.00316932	-0.000146995
649	0.140805	0.103824	0.000460744	0.0030977	-0.000152164
648	0.124845	0.102591	0.00046408	0.00299612	-0.000151294
647	0.110711	0.101271	0.000428324	0.00288949	-0.000123228
646	0.0976061	0.0994135	0.000405523	0.0027562	-0.000152177
645	0.0859547	0.0976957	0.000412397	0.00258577	-0.000122444
644	0.0756643	0.096014	0.000414883	0.00242979	-0.000121574
643	0.0665942	0.0942444	0.000396095	0.00227117	-0.000170848
642	0.0585132	0.0923887	0.000355439	0.00213604	-0.000176869
641	0.0515652	0.0904793	0.000319832	0.00196918	-0.000181181
640	0.0456424	0.0885931	0.000285073	0.00182192	-0.00017615
639	0.0403527	0.0867608	0.00024763	0.00175298	-0.000216996
638	0.0359858	0.084882	0.000206805	0.00157785	-0.000225528
637	0.0322216	0.0832788	0.000216189	0.00140949	-0.00024683
636	0.0290959	0.081972	0.000192524	0.00133404	-0.000238526
635	0.0264822	0.0800111	0.000165184	0.00120056	-0.000264805
634	0.0242971	0.0786524	0.000122739	0.00109357	-0.000298323
633	0.0226058	0.077454	9.12e-05	0.00103893	-0.000271024
632	0.021014	0.0760703	6.22e-05	0.000940012	-0.000280982
631	0.0198576	0.0753247	1.11e-05	0.000871895	-0.000304268
630	0.0189961	0.0743298	4.26e-05	0.000834142	-0.000311845
629	0.0183629	0.0735302	1.96e-05	0.00080454	-0.000294032
628	0.0178523	0.0729556	1.11e-05	0.000760469	-0.000290718
627	0.0176181	0.0722831	8.52e-07	0.000707246	-0.000298236
626	0.0175261	0.071793	-2.56e-05	0.000697226	-0.000339237
625	0.0175348	0.0712555	-3.75e-05	0.000679631	-0.00033342
624	0.0176562	0.0708286	-2.64e-05	0.000678855	-0.000339427
623	0.0180016	0.0705969	-3.84e-05	0.00066976	-0.000344692
622	0.0184211	0.070445	-4.26e-06	0.000667826	-0.000317281
621	0.0189659	0.0703009	-2.56e-05	0.000655791	-0.000327469
620	0.0194471	0.0697963	-2.47e-05	0.000656258	-0.00034733
619	0.0201734	0.0695347	-1.45e-05	0.000701284	-0.000316516
618	0.0207606	0.0692793	2.56e-06	0.000703937	-0.000319118
617	0.0214862	0.0690431	-5.12e-06	0.000734047	-0.000332028
616	0.0221852	0.0685713	5.98e-06	0.000784643	-0.000286023
615	0.0227644	0.0679336	7.68e-06	0.000813622	-0.000292836
614	0.023267	0.0675608	3.41e-05	0.00089636	-0.00029025
613	0.023746	0.0668464	9.56e-05	0.000970285	-0.000273933
612	0.02387	0.0660456	7.6e-05	0.00103274	-0.000230636
611	0.0239661	0.0651466	0.000107632	0.00110537	-0.000222098
610	0.0238401	0.0638854	0.000128118	0.00119491	-0.000204134
609	0.0234196	0.0626857	0.000192167	0.00131613	-0.00018021
608	0.0227091	0.0612325	0.000237451	0.0014435	-0.000164849
607	0.0217994	0.059527	0.000267451	0.00155771	-0.000101682
606	0.0204654	0.0572937	0.000356196	0.00169983	-7.09e-05
605	0.0189948	0.0551748	0.000410961	0.00194545	3.76e-05
604	0.0173158	0.0527613	0.000456578	0.0020965	6.5e-05
603	0.0155292	0.0498469	0.000583105	0.00237089	0.000153899
602	0.0134892	0.0469909	0.000612524	0.00256969	0.000240055
601	0.0114877	0.0435517	0.000692288	0.00288026	0.000417082
600	0.00965544	0.0399562	0.000778761	0.0031783	0.000548809
599	0.00789688	0.0362033	0.000882653	0.00351096	0.000671602
598	0.00619224	0.0322202	0.00100768	0.00381364	0.000846145
597	0.00473278	0.0284275	0.00109922	0.00420882	0.00105306
596	0.00348087	0.0244807	0.00116172	0.00462549	0.00130105
595	0.00245816	0.020826	0.00123421	0.00506173	0.00156693
594	0.00165153	0.017312	0.00134519	0.00555532	0.0019074
593	0.00100579	0.0141118	0.00135388	0.00596375	0.00220145
592	0.000528685	0.011235	0.00141667	0.00649221	0.00263914
591	0.000213039	0.00883299	0.00145619	0.00701318	0.00304244
590	-2.39e-05	0.00674617	0.00146619	0.0074908	0.00347781
589	-0.00019418	0.00500677	0.00147218	0.00818294	0.00402646
588	-0.000290124	0.0036013	0.00144976	0.00874908	0.00462144
587	-0.000335242	0.00250576	0.00144103	0.00940474	0.00518171
586	-0.000378052	0.00168669	0.00136595	0.0100851	0.00586323
585	-0.000402197	0.00102945	0.00132297	0.0108961	0.00663025
584	-0.000415004	0.000594697	0.00127582	0.0116877	0.00750345
583	-0.00040489	0.000295321	0.00120696	0.0125319	0.00840681
582	-0.000429252	3.42e-05	0.00115607	0.0134984	0.00936317
581	-0.000425309	-0.000132642	0.00103118	0.0145247	0.0105172
580	-0.000414254	-0.00022938	0.000946621	0.015722	0.0117677
579	-0.000427153	-0.00029019	0.000888546	0.0170519	0.013115
578	-0.000427201	-0.000352719	0.000803035	0.0185083	0.0147029
577	-0.00044181	-0.000402424	0.000744057	0.0201204	0.0164711
576	-0.000414507	-0.000425641	0.000643172	0.0218952	0.0182495
575	-0.000433061	-0.000430494	0.000561439	0.0239553	0.0204883
574	-0.000415108	-0.000415964	0.00049385	0.0261141	0.0229302
573	-0.000419697	-0.000461667	0.000432545	0.0287381	0.0256949
572	-0.000434826	-0.000439962	0.000412571	0.0312886	0.0286609
571	-0.000420457	-0.000465842	0.000396479	0.0344089	0.0318759
570	-0.000413712	-0.000444547	0.000328914	0.0377788	0.0357197
569	-0.000409717	-0.00043886	0.00028543	0.041414	0.0398317
568	-0.000419475	-0.000472552	0.000273943	0.0454506	0.0441896
567	-0.000399274	-0.000432689	0.000275893	0.0497216	0.0492632
566	-0.000385581	-0.000421569	0.00023649	0.0544629	0.0548416
565	-0.000392318	-0.000429152	0.000244985	0.0595304	0.0608993
564	-0.000377747	-0.000412009	0.000275815	0.0651215	0.0671567
563	-0.000348714	-0.000403549	0.000281028	0.0707419	0.0741219
562	-0.000384795	-0.000417361	0.000299094	0.0770498	0.0814471
561	-0.000523789	-0.000548609	0.000228516	0.0832842	0.0891614
560	-0.000499211	-0.000529181	0.000256028	0.0902528	0.0972888
559	-0.000519398	-0.000557903	0.00034655	0.0971368	0.105809
558	-0.000512057	-0.00054374	0.000382758	0.104627	0.114524
557	-0.00050934	-0.000558989	0.000501635	0.11202	0.123821
556	-0.000502495	-0.000545297	0.00061378	0.120055	0.133168
555	-0.000513503	-0.00051607	0.000757416	0.12811	0.142779
554	-0.000511792	-0.000541746	0.00096453	0.13646	0.152693
553	-0.000512368	-0.000536318	0.00114876	0.144926	0.162625
552	-0.000529879	-0.000545288	0.00142186	0.153547	0.172523
551	-0.000509356	-0.000533326	0.00177718	0.162425	0.183142
550	-0.000491401	-0.000543623	0.00213169	0.170579	0.193651
549	-0.000531542	-0.00053839	0.00257297	0.179469	0.2041
548	-0.000544991	-0.000539858	0.00310397	0.187873	0.214675
547	-0.000542282	-0.000552546	0.00366853	0.19686	0.225383
546	-0.000547486	-0.000547486	0.00437732	0.205315	0.235753
545	-0.000538362	-0.000545209	0.00513883	0.213915	0.246735
544	-0.000540956	-0.000536676	0.00600444	0.222497	0.256566
543	-0.000534174	-0.00054359	0.00694939	0.230614	0.26611
542	-0.000534868	-0.000568244	0.00792803	0.239001	0.275517
541	-0.000531476	-0.000557151	0.0091027	0.247189	0.28408
540	-0.000542447	-0.00058266	0.0101961	0.255214	0.292179
539	-0.000545096	-0.000571623	0.0113529	0.26304	0.299849
538	-0.000554501	-0.000567336	0.0126089	0.271093	0.306704
537	-0.000562129	-0.000580097	0.0137991	0.279302	0.312943
536	-0.000585884	-0.000591016	0.0151167	0.287294	0.317845
535	-0.000563012	-0.000568146	0.0163941	0.295507	0.323216
534	-0.000578943	-0.000587494	0.0176813	0.30371	0.32754
533	-0.000577293	-0.000564464	0.0189472	0.31226	0.33158
532	-0.000578793	-0.000565114	0.0201013	0.320474	0.334904
531	-0.000584065	-0.000602023	0.0212897	0.329567	0.338313
530	-0.000592524	-0.000606204	0.0224731	0.338809	0.341285
529	-0.000597059	-0.00062272	0.0237147	0.348476	0.34407
528	-0.000612069	-0.000636005	0.0249888	0.358215	0.346107
527	-0.000602442	-0.000631496	0.0262656	0.36791	0.347768
526	-0.000600502	-0.000638941	0.0275727	0.378065	0.348548
525	-0.000602568	-0.000633338	0.0289711	0.389415	0.349255
524	-0.000605065	-0.000637541	0.0305336	0.400536	0.348571
523	-0.000625537	-0.000650319	0.0321622	0.411531	0.34718
522	-0.000634235	-0.00065304	0.0339435	0.423303	0.345008
521	-0.0006416	-0.000661249	0.0359526	0.435098	0.341345
520	-0.000632043	-0.000664499	0.0380925	0.446686	0.336646
519	-0.000636354	-0.000667958	0.040514	0.458333	0.331503
518	-0.000622991	-0.000681102	0.0431615	0.470297	0.325352
517	-0.000622714	-0.00065432	0.046139	0.481544	0.318042
516	-0.00061176	-0.000643373	0.0494629	0.492821	0.310463
515	-0.000621819	-0.000662818	0.0531638	0.503533	0.30208
514	-0.000600791	-0.000661468	0.0571888	0.513696	0.293338
513	-0.000583712	-0.000618751	0.0615341	0.522876	0.284409
512	-0.000544589	-0.000590755	0.0663458	0.531722	0.275054
511	-0.000525998	-0.000563631	0.0716632	0.53966	0.265471
510	-0.000489363	-0.000547539	0.0773278	0.546394	0.255326
509	-0.000448542	-0.000505894	0.083422	0.552965	0.245126
508	-0.000399053	-0.000447008	0.0899025	0.558658	0.234312
507	-0.000326683	-0.000377272	0.0968475	0.563561	0.223443
506	-0.000258142	-0.000309599	0.104249	0.567814	0.212091
505	-0.000192345	-0.000249877	0.111936	0.571652	0.200278
504	-0.000108272	-0.000188187	0.119989	0.57488	0.188595
503	-5.07e-05	-0.000110936	0.128183	0.577769	0.176802
502	1.38e-05	-3.87e-05	0.136795	0.580861	0.164766
501	7.92e-05	3.1e-05	0.145433	0.583973	0.152966
500	0.000132679	8.1e-05	0.154141	0.586811	0.141093
499	0.000173259	0.00012585	0.162983	0.590744	0.129786
498	0.000206128	0.000155243	0.171869	0.594763	0.118747
497	0.000223445	0.000152702	0.180752	0.599239	0.108211
496	0.000238084	0.000155272	0.189499	0.604229	0.0981967
495	0.000191354	0.000137913	0.197861	0.609329	0.0885876
494	0.000163771	0.000116364	0.20636	0.615583	0.079434
493	0.000147393	7.33e-05	0.214935	0.622926	0.0709978
492	8.96e-05	1.21e-05	0.223093	0.630764	0.0630559
491	3.88e-05	-1.12e-05	0.231025	0.63832	0.0558447
490	-8.61e-07	-8.61e-05	0.239167	0.646103	0.0491149
489	-5.16e-05	-0.000135117	0.247103	0.654545	0.0430153
488	-0.000129866	-0.000175448	0.254862	0.662538	0.0373523
487	-0.000180585	-0.00024594	0.263	0.670655	0.0322199
486	-0.000220732	-0.00029116	0.271118	0.678329	0.0275391
485	-0.000290225	-0.000362352	0.279596	0.68549	0.0235323
484	-0.000365713	-0.000434391	0.2886	0.692148	0.0199416
483	-0.000486257	-0.000551434	0.297136	0.697313	0.0166579
482	-0.000644403	-0.000732549	0.305332	0.700464	0.0137593
481	-0.000749942	-0.000838875	0.31447	0.70387	0.0112833
480	-0.000810172	-0.000898197	0.323567	0.706039	0.00930758
479	-0.000803932	-0.000885094	0.332491	0.706106	0.00763693
478	-0.000742109	-0.000802811	0.341766	0.706028	0.00631135
477	-0.000697974	-0.00075956	0.350884	0.705191	0.00510137
476	-0.000702204	-0.000755233	0.359588	0.703067	0.00406782
475	-0.000667194	-0.000734769	0.368234	0.700788	0.00328123
474	-0.000652794	-0.000733217	0.376782	0.698723	0.0025992
473	-0.000678407	-0.000752836	0.385027	0.696205	0.00197106
472	-0.000688151	-0.000762615	0.392703	0.694027	0.00149185
471	-0.000672378	-0.000755356	0.40007	0.69169	0.00111977
470	-0.000669075	-0.000746935	0.407018	0.690511	0.00081196
469	-0.000659962	-0.000754976	0.413717	0.690051	0.000542693
468	-0.000642892	-0.000725929	0.419833	0.689684	0.000341563
467	-0.000619067	-0.00070726	0.425434	0.690145	0.000173818
466	-0.000578105	-0.000662037	0.43081	0.691543	8.31e-05
465	-0.000525277	-0.000611824	0.435664	0.693881	1.11e-05
464	-0.000464851	-0.000558336	0.440462	0.69649	-4.2e-05
463	-0.000424861	-0.000502109	0.444747	0.699538	-6.09e-05
462	-0.000346222	-0.00044502	0.44873	0.702359	-5.67e-05
461	-0.000255334	-0.000355061	0.452527	0.705151	-3.7e-05
460	-0.000191023	-0.000275349	0.456407	0.70822	7.74e-06
459	-0.000128264	-0.000230703	0.460103	0.710769	3.44e-05
458	-6.37e-05	-0.000158501	0.464052	0.712971	5.6e-05
457	-3.53e-05	-0.000101716	0.468393	0.714199	8.36e-05
456	-1.72e-06	-8.28e-05	0.472365	0.715013	9.06e-05
455	3.1e-05	-4.74e-05	0.476372	0.715179	8.28e-05
454	4.92e-05	-3.02e-05	0.480426	0.713649	6.47e-05
453	4.23e-05	-4.49e-05	0.483561	0.711434	6.47e-05
452	2.24e-05	-5.26e-05	0.48653	0.708137	7.76e-05
451	1.9e-05	-3.71e-05	0.488857	0.702891	5.52e-05
450	2.07e-05	-5e-05	0.490092	0.695992	2.67e-05
449	1.47e-05	-7.25e-05	0.491279	0.689673	-1.38e-05
448	4.31e-06	-8.97e-05	0.491993	0.682869	-3.02e-05
447	-1.72e-05	-0.000103466	0.492123	0.675797	-3.28e-05
446	-2.07e-05	-0.0001	0.491502	0.66941	-4.31e-05
445	-0.000107678	-0.000191236	0.490457	0.663168	-0.000110262
444	-0.000262495	-0.00032274	0.489379	0.657842	-0.00026852
443	-0.000348249	-0.000411879	0.487631	0.653252	-0.000385223
442	-0.000356861	-0.000422214	0.485354	0.649539	-0.000392117
441	-0.000332834	-0.000403357	0.48204	0.646667	-0.000376696
440	-0.000295909	-0.000399993	0.477979	0.644358	-0.000374187
439	-0.000289216	-0.000379596	0.473546	0.643021	-0.00036238
438	-0.000316816	-0.000379663	0.468034	0.640797	-0.000357279
437	-0.000323727	-0.000389161	0.461345	0.638398	-0.000345252
436	-0.000320359	-0.000396143	0.453964	0.635064	-0.000332416
435	-0.000322173	-0.000396255	0.446322	0.631042	-0.000335956
434	-0.000309229	-0.000394504	0.43799	0.625579	-0.00032904
433	-0.000292828	-0.000401347	0.429274	0.618987	-0.000335891
432	-0.000296176	-0.000390023	0.420497	0.611076	-0.000345252
431	-0.000307405	-0.000388346	0.412446	0.60209	-0.000320321
430	-0.000306594	-0.000393577	0.404926	0.592401	-0.000338459
429	-0.000310078	-0.000391043	0.398205	0.582267	-0.000365203
428	-0.000304092	-0.000370424	0.392162	0.571949	-0.00035664
427	-0.000291192	-0.00036356	0.386472	0.561262	-0.000351498
426	-0.000311097	-0.000358494	0.382141	0.550645	-0.000324885
425	-0.000319868	-0.000356941	0.378142	0.540752	-0.000317281
424	-0.000307846	-0.000356136	0.37352	0.531369	-0.000329404
423	-0.000307002	-0.000366506	0.36875	0.522038	-0.000332873
422	-0.000311267	-0.000377659	0.363327	0.513237	-0.000319027
421	-0.000305198	-0.000388825	0.357085	0.504362	-0.000295714
420	-0.000305394	-0.000392526	0.35037	0.496328	-0.000304531
419	-0.000317517	-0.000383091	0.343032	0.48908	-0.000310615
418	-0.000307148	-0.000373582	0.335746	0.48253	-0.00030456
417	-0.000299457	-0.000383167	0.328579	0.476935	-0.000299457
416	-0.000296906	-0.000374585	0.320586	0.472018	-0.000280508
415	-0.000312487	-0.000355648	0.312308	0.466734	-0.00028918
414	-0.000327209	-0.000347929	0.304139	0.46107	-0.000283178
413	-0.00028685	-0.000349059	0.295994	0.455171	-0.000260066
412	-0.00026952	-0.000340356	0.287492	0.447937	-0.000263473
411	-0.000278154	-0.000344669	0.27869	0.439377	-0.000245328
410	-0.000297308	-0.000340521	0.2694	0.428945	-0.000219524
409	-0.000299828	-0.000325749	0.259812	0.416433	-0.000228111
408	-0.00027132	-0.000339582	0.250149	0.403055	-0.000215155
407	-0.000240315	-0.000336268	0.240367	0.389102	-0.000201415
406	-0.00024821	-0.000317397	0.230379	0.374221	-0.000236102
405	-0.0002387	-0.000328645	0.219893	0.35854	-0.000218808
404	-0.000227403	-0.000322515	0.209247	0.343102	-0.000190223
403	-0.000230104	-0.000312284	0.198416	0.328399	-0.000182526
402	-0.000242321	-0.000308959	0.187053	0.314308	-0.000173086
401	-0.000255372	-0.000316835	0.175753	0.300294	-0.00016794
400	-0.000229418	-0.000304736	0.164553	0.286958	-0.000174011
399	-0.000223366	-0.000304747	0.153107	0.274011	-0.000153239
398	-0.000220807	-0.000308263	0.14179	0.261006	-0.000183573
397	-0.000241569	-0.000303909	0.130493	0.247855	-0.000190484
396	-0.000246865	-0.000299702	0.119708	0.235007	-0.000161978
395	-0.00022185	-0.000295511	0.109594	0.222192	-0.000167254
394	-0.000208838	-0.00028856	0.0996113	0.208889	-0.000149046
393	-0.00021141	-0.000304118	0.0902304	0.195682	-0.000176752
392	-0.000197682	-0.000305193	0.0816018	0.182144	-0.000147394
391	-0.000172562	-0.000326047	0.0729208	0.168351	-0.000150016
390	-0.000132683	-0.00029832	0.0650129	0.155033	-0.000161301
389	-0.000131864	-0.00028108	0.0579562	0.142221	-0.000176108
388	-0.000112863	-0.000297785	0.0511035	0.129761	-0.000198813
387	-0.000129351	-0.000311659	0.0447321	0.117831	-0.000208351
386	-0.000136196	-0.000281934	0.0388496	0.106469	-0.000208197
385	-0.000108433	-0.000281927	0.0336612	0.0959557	-0.000208192
384	-8.86e-05	-0.000281324	0.0290154	0.0863959	-0.000224885
383	-3.82e-05	-0.000299796	0.0247918	0.0776585	-0.00022854
382	-8.69e-06	-0.000282444	0.0210955	0.0696045	-0.000217264
381	-1.57e-05	-0.000230429	0.0180222	0.0626089	-0.000227821
380	-4.7e-05	-0.000253162	0.0152332	0.0559393	-0.000263602
379	2.61e-06	-0.000335633	0.0126019	0.0492537	-0.000355632
378	-0.000905656	-0.00118258	0.00956251	0.0430927	-0.00124354
377	-0.00124305	-0.00153893	0.00759485	0.0383997	-0.00160021
376	-0.00111737	-0.00147434	0.00622536	0.0340176	-0.0014182
375	-0.000945015	-0.00136405	0.00504417	0.0299705	-0.00137544
374	-0.000859661	-0.00117919	0.00408996	0.0264341	-0.00127899
373	-0.000731208	-0.00108719	0.00330181	0.0231363	-0.00115891
372	-0.000592064	-0.000975113	0.00265248	0.0202981	-0.00100485
371	-0.000469178	-0.00090166	0.00204359	0.0177466	-0.000895545
370	-0.000390615	-0.000882597	0.00157032	0.0155145	-0.00084939
369	-0.000353953	-0.000826764	0.00122179	0.0134616	-0.000832882
368	-0.000366725	-0.000761392	0.000879268	0.0116619	-0.00075528
367	-0.000268191	-0.000686639	0.000590545	0.0102681	-0.000702364
366	-0.000201049	-0.000670454	0.000401224	0.00888811	-0.000618007
365	-0.000160783	-0.000602064	0.000290109	0.00760663	-0.000634395
364	-0.000170517	-0.000547404	0.000159149	0.00668165	-0.000592875
363	-0.000206241	-0.000548811	2.36e-05	0.00564279	-0.00056192
362	-0.000140869	-0.000504854	-7.52e-05	0.00486217	-0.000569601
361	-0.000138159	-0.000475687	-9.53e-05	0.00417101	-0.000544767
360	-0.000174715	-0.000469109	-0.00017122	0.0036428	-0.000522396
359	-0.000189905	-0.000427066	-0.000209158	0.00315487	-0.000505829
358	-0.000214323	-0.000451391	-0.000237068	0.00269085	-0.000497755
357	-0.000231788	-0.000423341	-0.000225665	0.00236686	-0.000473197
356	-0.000204931	-0.000439639	-0.000258354	0.00213514	-0.000425627
355	-0.000198632	-0.000443641	-0.000248509	0.00184544	-0.000416515
354	-0.000207535	-0.000400184	-0.000285471	0.00162876	-0.000392303
353	-0.000197017	-0.000425556	-0.000280202	0.00138525	-0.00044482
352	-0.000162995	-0.000394343	-0.000313722	0.00125051	-0.000389085
351	-0.00017712	-0.000378791	-0.000298123	0.00113462	-0.000363885
350	-0.000164864	-0.000411284	-0.000294651	0.000994448	-0.000376207

## Sheet: Spectrum light (relative)
Supplementary Data Set S4 B: spectrum of the light source for all experiments
Wavelength (nm)	Relative_Rad
380	0.00769524
381	0.00738733
382	0.00771092
383	0.00894831
384	0.00889298
385	0.00772328
386	0.00736897
387	0.00742445
388	0.00644357
389	0.0051938
390	0.00556725
391	0.0060522
392	0.00608181
393	0.00611122
394	0.00613975
395	0.00610739
396	0.00593911
397	0.0093671
398	0.0173994
399	0.0333919
400	0.0554364
401	0.0659417
402	0.0714491
403	0.0725711
404	0.0727811
405	0.0730241
406	0.0732111
407	0.0728085
408	0.0712537
409	0.0656113
410	0.0547784
411	0.0343607
412	0.0236094
413	0.0232025
414	0.0236903
415	0.0247374
416	0.0267889
417	0.0291787
418	0.0316085
419	0.0340442
420	0.0365083
421	0.0390265
422	0.0418534
423	0.0447938
424	0.0480204
425	0.0518418
426	0.0564871
427	0.0652897
428	0.077423
429	0.138721
430	0.221924
431	0.289759
432	0.354424
433	0.369605
434	0.381733
435	0.382354
436	0.382676
437	0.382076
438	0.379741
439	0.374632
440	0.327989
441	0.243826
442	0.179447
443	0.124951
444	0.111252
445	0.107175
446	0.107465
447	0.107906
448	0.107708
449	0.107746
450	0.108527
451	0.108526
452	0.107284
453	0.106177
454	0.105188
455	0.104091
456	0.102944
457	0.101888
458	0.10085
459	0.0989047
460	0.0969377
461	0.0949617
462	0.0930921
463	0.0914969
464	0.0895705
465	0.0872087
466	0.0848466
467	0.0824845
468	0.0797787
469	0.076952
470	0.0749931
471	0.0731503
472	0.0715694
473	0.0702679
474	0.0700245
475	0.0706412
476	0.0727386
477	0.0781665
478	0.0865812
479	0.100837
480	0.117742
481	0.139291
482	0.161674
483	0.18511
484	0.20795
485	0.228031
486	0.24601
487	0.259966
488	0.269251
489	0.274049
490	0.27073
491	0.263558
492	0.248385
493	0.231683
494	0.210206
495	0.188821
496	0.16783
497	0.147418
498	0.128024
499	0.110017
500	0.0932054
501	0.0788162
502	0.0654026
503	0.0542912
504	0.0437417
505	0.0369701
506	0.0309629
507	0.0272722
508	0.0241427
509	0.0217594
510	0.0199464
511	0.0184953
512	0.0175155
513	0.0166566
514	0.0157651
515	0.0150026
516	0.0148825
517	0.0145578
518	0.0138632
519	0.0130916
520	0.0122559
521	0.0120226
522	0.0120045
523	0.0115938
524	0.0113763
525	0.0127395
526	0.0144677
527	0.0169743
528	0.0209771
529	0.0263816
530	0.0356417
531	0.0464389
532	0.0686679
533	0.0951729
534	0.145971
535	0.209954
536	0.301924
537	0.40737
538	0.525001
539	0.642454
540	0.759841
541	0.845003
542	0.922604
543	0.968906
544	0.998904
545	1
546	0.969492
547	0.915485
548	0.822008
549	0.717839
550	0.594794
551	0.477387
552	0.37973
553	0.297757
554	0.235609
555	0.186798
556	0.144767
557	0.113475
558	0.0847547
559	0.0656
560	0.0494306
561	0.0391367
562	0.0316989
563	0.0264606
564	0.0239123
565	0.022091
566	0.0214607
567	0.0215999
568	0.0239347
569	0.0281509
570	0.0342901
571	0.0434709
572	0.0537684
573	0.0695783
574	0.0863437
575	0.106054
576	0.128002
577	0.152657
578	0.178126
579	0.203949
580	0.230531
581	0.256091
582	0.277098
583	0.294206
584	0.30634
585	0.313013
586	0.317241
587	0.312319
588	0.30528
589	0.291906
590	0.276168
591	0.257607
592	0.237146
593	0.215927
594	0.196166
595	0.177805
596	0.163815
597	0.151364
598	0.140439
599	0.136576
600	0.135424
601	0.149507
602	0.172784
603	0.216797
604	0.283941
605	0.367885
606	0.459774
607	0.550742
608	0.62634
609	0.689312
610	0.733917
611	0.762805
612	0.784547
613	0.783106
614	0.769993
615	0.724635
616	0.655426
617	0.565834
618	0.484584
619	0.408516
620	0.35836
621	0.317216
622	0.289089
623	0.269772
624	0.254174
625	0.241756
626	0.22887
627	0.214874
628	0.200084
629	0.184757
630	0.169579
631	0.154617
632	0.140434
633	0.126489
634	0.112771
635	0.0968906
636	0.0806895
637	0.0655622
638	0.0538305
639	0.0463949
640	0.0420817
641	0.0389603
642	0.0381922
643	0.0382359
644	0.0395395
645	0.0425149
646	0.0460898
647	0.0476994
648	0.0490348
649	0.0498857
650	0.0503484
651	0.0506094
652	0.049477
653	0.048054
654	0.0460921
655	0.0432882
656	0.0401358
657	0.0388975
658	0.0376182
659	0.0362657
660	0.0356303
661	0.0353137
662	0.0352374
663	0.0353497
664	0.0357608
665	0.0360185
666	0.036089
667	0.0347164
668	0.033413
669	0.0321996
670	0.0314828
671	0.0308716
672	0.0301006
673	0.0293654
674	0.0286655
675	0.0286678
676	0.0286903
677	0.0284071
678	0.0276812
679	0.0266509
680	0.0274926
681	0.0284562
682	0.0295099
683	0.030469
684	0.0312855
685	0.0308698
686	0.0307902
687	0.0311158
688	0.0309801
689	0.030666
690	0.0300371
691	0.0293104
692	0.0285179
693	0.02651
694	0.0244468
695	0.0223228
696	0.0217244
697	0.0218205
698	0.0231125
699	0.0251658
700	0.0278336
701	0.0344145
702	0.0420489
703	0.0512551
704	0.0598651
705	0.068168
706	0.0758763
707	0.0816407
708	0.0859303
709	0.0876865
710	0.0875549
711	0.0845791
712	0.0778684
713	0.0696776
714	0.0594606
715	0.0496662
716	0.040277
717	0.0332434
718	0.0263205
719	0.0195113
720	0.0156265
721	0.0120318
722	0.00851323
723	0.00826083
724	0.00856792
725	0.00769217
726	0.0072004
727	0.00686992
728	0.00619961
729	0.00608711
730	0.00644437
731	0.00604024
732	0.00600224
733	0.00644628
734	0.00560289
735	0.00507166
736	0.00545011
737	0.00544106
738	0.00562793
739	0.00665933
740	0.00721305
741	0.00767423
742	0.00854968
743	0.00927118
744	0.00963208
745	0.00797828
746	0.00688521
747	0.0063153
748	0.00762174
749	0.0083704
750	0.00866318
751	0.00913602
752	0.0103725
753	0.0123366
754	0.0148005
755	0.0174135
756	0.0201823
757	0.0243115
758	0.0266852
759	0.0270853
760	0.0267832
761	0.0264844
762	0.0262115
763	0.0254135
764	0.0240159
765	0.0219897
766	0.0195859
767	0.0171247
768	0.0146404
769	0.0136917
770	0.0128896
771	0.0121947
772	0.0111976
773	0.0108127
774	0.0106313
775	0.00853497
776	0.0067587
777	0.00546828
778	0.00564292
779	0.00714154
780	0.00849828
